# Supplementary material for: Multi-cohort metagenomics reveals strain functional heterogeneity and demonstrates fecal microbial load correction improves colorectal cancer diagnostic models
Source: Front Microbiol. 2025 Sep 24;16:1656016. doi: 10.3389/fmicb.2025.1656016 (PMC12504321; doi:10.3389/fmicb.2025.1656016)
Supplement: Supplementary file 1 [file Table_1.xlsx]

## Sheet: Legend
Table	Description
Table S1	Metadata
Table S2	Alpha diversity : Shannon index and Richness index
Table S3	The effect of fecal microbial load (FML) on Shannon index and Richness index was assessed for statistical significance
Table S4	Beta diversity : PCoA analysis
Table S5	The effect of fecal microbial load (FML) on PCoA analysis was assessed for statistical significance
Table S6	Distribution of strain number
Table S7	Strains from the same species(SN≥2) significantly associated with CRC in MaAsLin2 analysis
Table S8	The presence or absence of virulence factor genes in risk and protective strains of the same species was annotated and compared using the VFDB database
Table S9	The presence or absence of antibiotic resistance genes in risk and protective strains of the same species was annotated and compared using the CARD database
Table S10	Enrichment characteristics of KEGG pathways in high-risk and protective strains of the same species
Table S11	Number of significant features before and after adjusting for fecal microbial load (FML) in MaAsLin2 analysis(without batch correction)
Table S12	Random Forest within-cohort validation results
Table S13	Assessment of batch correction effectiveness before and after adjustment using PERMANOVA
Table S14	Random Forest cross-cohort validation results

## Sheet: Table S1
Sample_ID	Disease	Age	Gender	BMI	FML	Country
31004	CRC	64	male	29.35	43903578851	Austria
31009	Control	68	male	32	93502719339	Austria
31021	Control	60	female	22.1	104000000000	Austria
31071	Control	68	male	23.45	80798088208	Austria
31112	Control	66	male	30.3	39750302578	Austria
31129	Control	73	male	29.7	37075419599	Austria
31159	CRC	73	male	17.99	28760315116	Austria
31160	Control	67	female	30	55627044710	Austria
31188	CRC	65	male	28.03	40100641612	Austria
31219	Control	74	female	28.3	42007079324	Austria
31223	CRC	65	female	23.31	32018757308	Austria
31232	Control	70	male	22.64	68225271775	Austria
31236	Control	65	male	29.06	101000000000	Austria
31237	CRC	67	male	29.4	50190619778	Austria
31267	Control	67	male	22.79	57500066932	Austria
31276	CRC	82	male	30.47	45956993375	Austria
31285	CRC	84	male	27.28	115000000000	Austria
31300	Control	68	female	21.7	45846419882	Austria
31328	Control	63	male	30.9	134000000000	Austria
31333	Control	68	male	22.2	69821838409	Austria
31343	Control	72	male	29.03	64450037599	Austria
31360	Control	71	male	29.04	86881186468	Austria
31367	CRC	86	female	20.5	94292634069	Austria
31379	Control	63	male	30.4	74918975073	Austria
31416	Control	72	male	31.8	39690903646	Austria
31428	Control	69	female	30	64882858399	Austria
31446	CRC	84	female	31.22	49529102503	Austria
31450	Control	67	male	23.14	48885427844	Austria
31452	Control	66	female	21.7	79851959140	Austria
31489	CRC	60	male	26.64	60744020356	Austria
31493	CRC	68	male	32.25	55019986222	Austria
31512	Control	64	male	29.3	58568866180	Austria
31519	Control	65	male	28.9	135000000000	Austria
31537	Control	70	female	31	71936109317	Austria
31549	CRC	84	female	27.77	67161265928	Austria
31557	Control	74	female	28.5	48691299188	Austria
31600	Control	70	female	30	58053355069	Austria
31637	Control	66	male	29.98	55332584642	Austria
31685	CRC	74	male	26.37	80394921374	Austria
31700	Control	72	female	28.7	72007229003	Austria
31711	Control	66	male	30.02	32340202640	Austria
31714	Control	69	female	28.3	31627360038	Austria
31723	Control	69	female	22.4	85821600802	Austria
31749	Control	70	male	31.25	121000000000	Austria
31750	Control	66	male	34.04	64933029805	Austria
31766	Control	73	female	32	43992847422	Austria
31865	CRC	73	female	29.75	58891281180	Austria
31866	CRC	64	female	24.09	107000000000	Austria
31868	CRC	63	male	25.88	93169253011	Austria
31870	CRC	72	male	28.41	34085217575	Austria
31871	CRC	46	male	30.86	42033746309	Austria
31872	CRC	73	male	24.82	106000000000	Austria
31873	CRC	74	female	29.17	81857822594	Austria
31874	CRC	58	male	27.76	38150149020	Austria
31875	CRC	56	female	20.07	94853769820	Austria
31876	CRC	72	female	26.67	46572846442	Austria
31877	CRC	52	female	27.14	57473809739	Austria
31878	CRC	71	male	29.74	71958385926	Austria
31879	CRC	74	male	24.34	144000000000	Austria
31880	CRC	60	female	30.08	57733752578	Austria
31881	CRC	43	male	22.68	65469940527	Austria
31883	CRC	54	male	27.34	49455742695	Austria
31884	CRC	55	female	23.34	74432606822	Austria
530050	Control	71	female	29	86166414218	Austria
530052	Control	64	male	29.38	28842787576	Austria
530055	Control	64	male	22.78	110000000000	Austria
530074	Control	68	female	22.1	38137082431	Austria
530075	Control	63	male	34.14	82012376076	Austria
530119	Control	70	male	31.6	83082745854	Austria
530154	Control	74	female	28.5	38481145669	Austria
530163	Control	63	male	30.4	47164420417	Austria
530167	Control	72	female	30	74252868190	Austria
530177	Control	71	female	29	68281326342	Austria
530215	Control	65	male	31.22	124000000000	Austria
530227	Control	68	female	22.4	68638967140	Austria
530251	Control	72	male	31.8	26158052078	Austria
530258	Control	65	male	22.03	110000000000	Austria
530295	Control	70	female	22.67	96846299441	Austria
530315	Control	75	female	31	48697714932	Austria
530331	Control	70	male	23.67	64571582132	Austria
530364	Control	63	male	31.17	127000000000	Austria
530368	Control	70	female	22.8	80989224127	Austria
530373	CRC	47	female	25.78	122000000000	Austria
530394	Control	67	female	22.58	44844439775	Austria
530444	Control	62	female	22.1	34709181634	Austria
530451	Control	68	male	29.8	82994854968	Austria
530890	CRC	77	male	29.41	92558510893	Austria
531128	CRC	52	male	25.73	45709907015	Austria
531155	CRC	72	female	24.22	79938803697	Austria
531248	CRC	79	male	26.3	94094067061	Austria
531274	CRC	77	male	19.16	80616254214	Austria
531277	CRC	64	male	29.07	57634190634	Austria
531281	CRC	72	female	27.12	69441411174	Austria
531333	CRC	69	male	29.94	81498926071	Austria
531352	CRC	66	male	22.6	27857093293	Austria
531361	CRC	72	female	23.83	67682260246	Austria
531382	CRC	65	male	29.74	28020717267	Austria
531414	Control	46	male	23.15	46965058128	Austria
531416	CRC	63	male	33.56	140000000000	Austria
531424	Control	46	male	28.74	32019530733	Austria
531469	CRC	45	female	22.15	75797001127	Austria
531766	CRC	63	male	25.65	24171502238	Austria
531775	CRC	72	male	24.34	109000000000	Austria
532749	Control	55	male	27.76	34809783071	Austria
532779	Control	70	male	28.72	81539919321	Austria
532796	Control	73	female	26.56	88987966689	Austria
532802	Control	68	male	23.53	119000000000	Austria
532826	Control	78	male	31.22	45771377890	Austria
532915	Control	43	female	22.65	78508128940	Austria
SZAXPI003409-8	CRC	64	M	23.1	55955992513	China
SZAXPI003410-3	CRC	73	M	23.8	117301000000	China
SZAXPI003411-6	CRC	67	F	24.7	76653160749	China
SZAXPI003412-1	CRC	56	M	25.6	72754409737	China
SZAXPI003413-4	CRC	59	F	20.7	52887774602	China
SZAXPI003414-3	CRC	61	M	25.2	54475746929	China
SZAXPI003415-12	CRC	60	M	23.2	64077768959	China
SZAXPI003416-4	CRC	73	F	17.7	34509607939	China
SZAXPI003417-4	Control	62	M	21.7	102939000000	China
SZAXPI003418-8	CRC	72	F	26.3	68186629940	China
SZAXPI003419-6	Control	65	M	20.7	50081406091	China
SZAXPI003420-4	CRC	65	M	24.8	40378896104	China
SZAXPI003421-5	CRC	71	M	25.8	117632000000	China
SZAXPI003422-11	CRC	50	M	25.2	110193000000	China
SZAXPI003423-8	CRC	55	M	22.2	72406005598	China
SZAXPI003424-12	CRC	77	M	21.7	72316704104	China
SZAXPI003425-1	CRC	45	F	23	98589070819	China
SZAXPI003426-11	CRC	89	F	23.7	91564301907	China
SZAXPI003427-1	CRC	58	F	21.6	49116880243	China
SZAXPI003428-6	CRC	58	F	23.9	55779822389	China
SZAXPI003429-3	Control	68	M	21.7	65170300085	China
SZAXPI003430-5	CRC	64	F	29.1	27358050802	China
SZAXPI003431-1	CRC	75	F	28.7	30514189480	China
SZAXPI003432-12	CRC	73	M	22.7	60932390008	China
SZAXPI003433-7	Control	62	F	21.4	71320011231	China
SZAXPI003434-7	CRC	80	M	24	74819509103	China
SZAXPI003435-11	CRC	67	M	23.1	94371141992	China
SZAXPI003436-7	CRC	61	F	22	50191611717	China
SZAXPI003437-3	CRC	63	M	24.4	46555259312	China
SZAXPI015209-133	CRC	51	F	19.6	122845000000	China
SZAXPI015211-166	CRC	74	F	28.7	49556953341	China
SZAXPI015212-113	Control	68	M	20.4	33577670855	China
SZAXPI015213-15	CRC	83	F	30.4	95354987665	China
SZAXPI015214-19	CRC	70	M	24.6	49723950799	China
SZAXPI015215-20	CRC	56	M	25.9	64921338683	China
SZAXPI015216-169	CRC	54	M	17.9	83031495254	China
SZAXPI015217-140	CRC	74	M	26.8	73520805307	China
SZAXPI015218-16	CRC	57	M	23.2	85583157576	China
SZAXPI015219-129	CRC	54	F	29.7	27867127282	China
SZAXPI015220-136	CRC	62	M	22.7	54759273765	China
SZAXPI015221-142	CRC	54	F	25.6	98634761499	China
SZAXPI015222-123	CRC	69	M	29	140037000000	China
SZAXPI015223-158	CRC	64	M	24.8	69947062063	China
SZAXPI015224-13	CRC	44	M	22.5	30737126823	China
SZAXPI015225-18	CRC	60	M	17.3	96564501951	China
SZAXPI015226-14	CRC	73	M	24.5	107712000000	China
SZAXPI015227-13	Control	62	F	32.5	98940197333	China
SZAXPI015228-14	Control	58	M	22.3	34285348341	China
SZAXPI015229-15	Control	64	M	24.8	37107347829	China
SZAXPI015230-16	Control	65	F	35.1	99472400493	China
SZAXPI015231-17	Control	62	M	23.5	73911731920	China
SZAXPI015232-18	Control	69	F	24.9	71551389583	China
SZAXPI015233-19	Control	55	M	26.4	52397293305	China
SZAXPI015234-20	Control	64	F	26.4	109177000000	China
SZAXPI015235-21	Control	59	M	25.6	73107861567	China
SZAXPI015237-23	CRC	70	M	21	47702609503	China
SZAXPI015238-24	Control	71	F	26.7	74214723570	China
SZAXPI015239-25	Control	51	M	21.9	31461737790	China
SZAXPI015240-26	Control	50	M	20.5	122562000000	China
SZAXPI015241-27	Control	64	M	24.7	203953000000	China
SZAXPI015242-30	Control	50	M	23.3	47987014751	China
SZAXPI015243-31	Control	66	F	22.4	114580000000	China
SZAXPI015244-32	Control	52	M	28.4	39273104222	China
SZAXPI015245-33	Control	64	M	25.6	78369988001	China
SZAXPI015246-34	Control	58	M	23.1	44059555127	China
SZAXPI015247-35	Control	64	F	17.1	149484000000	China
SZAXPI015248-36	Control	65	M	22.4	66347133859	China
SZAXPI015249-37	Control	53	M	19.7	58902145089	China
SZAXPI015250-39	Control	64	F	21.1	79548483475	China
SZAXPI015251-41	Control	68	F	24.9	100398000000	China
SZAXPI015252-43	Control	53	M	23.4	64412685329	China
SZAXPI015253-44	Control	64	F	22.7	124857000000	China
SZAXPI015254-45	Control	61	M	21.5	72923474928	China
SZAXPI015255-46	Control	62	F	21.1	100472000000	China
SZAXPI015256-47	Control	64	M	24.1	111911000000	China
SZAXPI015257-56	Control	55	M	22.3	41942742311	China
SZAXPI015258-57	Control	64	F	22.6	91100011672	China
SZAXPI015259-62	Control	71	F	23	57504991490	China
SZAXPI015260-74	Control	64	F	22.2	61591426628	China
SZAXPI015261-75	Control	65	M	22.5	95711828754	China
SZAXPI015262-79	Control	73	F	24.1	55066763157	China
SZAXPI015263-84	Control	54	M	27.7	36156988667	China
SZAXPI015264-87	Control	65	F	21.2	55232190596	China
SZAXPI015265-88	Control	60	M	22.5	118182000000	China
SZAXPI015266-89	Control	58	M	26.3	63543902483	China
SZAXPI015267-102	Control	64	F	21.3	124485000000	China
SZAXPI015268-109	Control	69	M	23.8	61226795286	China
SZAXPI015269-94	Control	65	F	20	34365472703	China
SZAXPI015270-90	Control	59	M	23.7	144754000000	China
SZAXPI015271-93	Control	70	F	22.2	154828000000	China
SZAXPI015272-108	Control	61	M	23.7	152090000000	China
SZAXPI015273-95	Control	52	M	24.6	40589142989	China
SZAXPI015274-111	Control	58	M	24.5	72089341023	China
SZAXPI017451-16	CRC	60	M	20	38316299580	China
SZAXPI017452-17	CRC	77	M	24.5	73211964722	China
SZAXPI017453-19	CRC	59	F	27	57583083125	China
SZAXPI017454-20	CRC	71	F	21.2	94960474753	China
SZAXPI017455-21	CRC	56	M	31.3	60551047183	China
SZAXPI017456-23	CRC	77	M	22	93709915302	China
SZAXPI017457-24	CRC	77	M	23.5	109019000000	China
SZAXPI017458-25	CRC	83	F	22.8	95305374775	China
SZAXPI017459-26	CRC	79	F	25.8	29472022673	China
SZAXPI017460-27	CRC	69	F	28.3	50927916560	China
SZAXPI017461-32	CRC	62	M	23.5	57283300179	China
SZAXPI017462-33	CRC	78	M	27	139882000000	China
SZAXPI017463-36	CRC	49	F	22.6	120654000000	China
SZAXPI017464-37	CRC	81	M	18.2	60905635398	China
SZAXPI017465-43	CRC	63	F	28	158547000000	China
SZAXPI017466-84	CRC	59	M	24.5	88514967860	China
SZAXPI017467-87	CRC	73	M	22.1	102400000000	China
SZAXPI017468-88	CRC	76	M	21.9	134057000000	China
SZAXPI017580-90	CRC	74	F	17.9	83019826940	China
SZAXPI017581-93	CRC	51	M	26.9	68528875239	China
SZAXPI017582-94	CRC	74	M	24.2	36185185846	China
SZAXPI017583-102	CRC	77	M	20.2	73670294196	China
SZAXPI017584-108	CRC	34	M	19.4	116592000000	China
SZAXPI017585-109	CRC	70	F	26.7	88460172077	China
SZAXPI017586-111	CRC	83	F	18.9	70408294588	China
SZAXPI017587-113	CRC	68	M	21.5	55060354664	China
SZAXPI017588-123	CRC	79	M	26.8	55992744104	China
SZAXPI017589-133	CRC	64	F	28.3	82579094646	China
SZAXPI017590-136	CRC	67	M	24.9	43620954811	China
SZAXPI017591-140	Control	61	M	23.8	51845742272	China
SZAXPI017592-142	Control	62	M	21.5	75961792992	China
SZAXPI017593-158	CRC	68	M	23.7	70343233554	China
SZAXPI017594-166	CRC	55	M	25.8	61075324582	China
SZAXPI017595-169	CRC	63	M	22.5	77613864514	China
A1	CRC	62	M	20.08	71030553364	India
A10	CRC	65	F	21.01	34058581998	India
A11	CRC	41	F	19.22	139386000000	India
A12	CRC	65	M	20.32	63542786196	India
A13	CRC	48	M	18.69	49982416958	India
A14	CRC	56	M	20.45	34823544877	India
A15	CRC	59	M	21.4	46644695397	India
A2	CRC	55	M	19.14	76520300125	India
A3	CRC	49	M	20.83	104160000000	India
A4	CRC	72	M	18.22	85570754867	India
A5	CRC	75	F	21.21	92758318473	India
A6	CRC	58	F	22.67	75942112465	India
A7	CRC	59	M	19.1	99446628731	India
A8	CRC	66	F	20.5	43146150572	India
A9	CRC	56	F	22.22	66649404324	India
HAG	Control	23	F	22.31	109151000000	India
HAH	Control	25	F	21.27	53302843042	India
HAI	Control	24	M	26.04	47066132311	India
HAJ	Control	22	F	23.23	41935466824	India
HAK	Control	29	F	22.03	109006000000	India
HAL	Control	24	F	23.26	64848957655	India
HAM	Control	23	F	19.23	43356427485	India
HAN	Control	26	F	22.03	62277691276	India
HAO	Control	26	F	20.82	33505195172	India
HAP	Control	25	M	21.72	25881453506	India
HAR	Control	26	F	20.82	55176548705	India
HAT	Control	26	M	23.34	71202491968	India
HBR	Control	50	F	27.06	64262787018	India
HCL	Control	64	F	36.42	67476283395	India
HCM	Control	62	F	22.95	72737317148	India
HCN	Control	57	M	17.94	58416658694	India
HCO	Control	57	F	20.83	52263763939	India
HCP	Control	71	M	19.22	39616366558	India
HCQ	Control	52	F	23	74160148924	India
HCR	Control	62	M	20.82	116731000000	India
HCS	Control	50	F	17.93	63911806435	India
HCT	Control	58	M	19.22	29792096538	India
HCU	Control	61	M	19.49	38122680866	India
HCV	Control	58	F	19.94	47153961096	India
HCY	Control	53	F	26.84	70922543405	India
HDB	Control	50	F	25.13	71652961685	India
HDF	Control	58	F	25.65	104384000000	India
HP	Control	30	M	24.98	97813626437	India
HR	Control	26	M	24.68	102752000000	India
HS	Control	25	M	24.8	45761327982	India
JA	CRC	47	F	23.81	30258431026	India
JB	CRC	53	F	22.97	95031191131	India
JC	CRC	61	M	19.47	121143000000	India
JD	CRC	57	M	21.7	109901000000	India
JE	CRC	64	M	20.08	52481815494	India
JG	CRC	71	M	18.07	33716724917	India
JH	CRC	58	F	21.49	38114142973	India
JI	CRC	54	M	18.96	186913000000	India
JJ	CRC	62	F	20.03	80797555932	India
JK	CRC	66	F	18.73	45732798274	India
JL	CRC	59	F	20.34	35536170406	India
JM	CRC	60	M	18.33	101226000000	India
JN	CRC	58	M	19.92	92844723039	India
JO	CRC	71	M	20.03	149976000000	India
JP	CRC	67	M	17.69	60804208496	India
CCIS00146684ST-4-0	Control	72	F	25	71563488912	France
CCIS00281083ST-3-0	Control	53	M	32	49931296262	France
CCIS02124300ST-4-0	Control	35	M	23	95916547812	France
CCIS02379307ST-4-0	CRC	67	M	28	111722000000	France
CCIS02856720ST-4-0	Control	74	M	27	79033969858	France
CCIS03473770ST-4-0	Control	29	M	24	117497000000	France
CCIS03857607ST-4-0	Control	61	M	23	75312043756	France
CCIS05314658ST-4-0	Control	65	F	24	71730574233	France
CCIS06260551ST-3-0	CRC	58	M	24	71155132248	France
CCIS07539127ST-4-0	Control	77	F	22	142184000000	France
CCIS07648107ST-4-0	Control	62	F	21	90849895558	France
CCIS09568613ST-4-0	Control	67	M	21	97367239442	France
CCIS10706551ST-3-0	Control	25	M	24	64830020838	France
CCIS11015875ST-4-0	CRC	62	M	26	105259000000	France
CCIS11354283ST-4-0	Control	67	M	27	103025000000	France
CCIS11362406ST-4-0	Control	44	F	26	119763000000	France
CCIS12370844ST-4-0	CRC	81	F	39	49920881078	France
CCIS12656533ST-4-0	CRC	51	M	30	103841000000	France
CCIS13047523ST-4-0	Control	70	M	22	70815941723	France
CCIS14449628ST-4-0	CRC	59	F	20	66342908903	France
CCIS15794887ST-4-0	Control	37	F	18	64401512154	France
CCIS16326685ST-4-0	Control	46	F	29	113242000000	France
CCIS16383318ST-4-0	Control	61	F	24	118753000000	France
CCIS16561622ST-4-0	Control	54	M	26	92059255660	France
CCIS17669415ST-4-0	CRC	72	F	37	70646643009	France
CCIS20795251ST-4-0	Control	71	F	23	92740191879	France
CCIS21126322ST-4-0	Control	59	M	25	108299000000	France
CCIS21278152ST-4-0	CRC	63	M	25	123314000000	France
CCIS22416007ST-4-0	CRC	82	M	24	87634788768	France
CCIS22958137ST-20-0	CRC	60	M	26	60733750288	France
CCIS23164343ST-4-0	Control	62	M	23	63980050502	France
CCIS24254057ST-4-0	CRC	69	F	24	70536428716	France
CCIS27304052ST-3-0	Control	52	F	20	110784000000	France
CCIS27927933ST-4-0	Control	72	M	24	80358032872	France
CCIS29210128ST-4-0	Control	64	M	27	45114677360	France
CCIS29688262ST-20-0	Control	50	M	25	38429718727	France
CCIS32452666ST-4-0	Control	68	M	26	96235118993	France
CCIS33816588ST-4-0	CRC	64	M	21	80452494187	France
CCIS34055159ST-4-0	CRC	80	M	29	40154569123	France
CCIS34604008ST-4-0	Control	63	F	27	109529000000	France
CCIS35100175ST-4-0	CRC	73	M	40	119728000000	France
CCIS36699628ST-4-0	Control	68	F	25	47826480911	France
CCIS36797902ST-4-0	Control	63	M	25	85486802000	France
CCIS38765456ST-20-0	CRC	79	F	22	100456000000	France
CCIS40244499ST-3-0	CRC	87	F	32	55977499713	France
CCIS41222843ST-4-0	CRC	73	F	24	83169999274	France
CCIS41288781ST-4-0	CRC	74	F	19	63787161455	France
CCIS41548810ST-4-0	CRC	78	M	19	96260692626	France
CCIS41692898ST-4-0	Control	67	F	28	87700434925	France
CCIS44093303ST-4-0	Control	62	F	20	49606601446	France
CCIS44757994ST-4-0	CRC	75	M	37	88744623592	France
CCIS45571137ST-3-0	Control	55	F	20	100315000000	France
CCIS45793747ST-4-0	Control	67	M	25	144023000000	France
CCIS46047672ST-4-0	CRC	65	M	24	90303918623	France
CCIS46467422ST-4-0	CRC	54	F	22	48646839940	France
CCIS47284573ST-4-0	CRC	67	M	25	115435000000	France
CCIS48174381ST-4-0	Control	66	M	25	76899645773	France
CCIS48725289ST-4-0	CRC	62	F	21	98157464633	France
CCIS50003399ST-4-0	Control	66	F	28	75780691383	France
CCIS50148151ST-4-0	CRC	87	F	15	56037394700	France
CCIS50471204ST-4-0	Control	61	F	23	118615000000	France
CCIS51595129ST-4-0	Control	63	F	22	121149000000	France
CCIS52370277ST-4-0	CRC	53	M	25	125118000000	France
CCIS53043478ST-4-0	CRC	72	M	22	60363988989	France
CCIS55230578ST-4-0	CRC	64	M	30	101701000000	France
CCIS58234805ST-4-0	CRC	70	F	26	98264649261	France
CCIS59132091ST-4-0	CRC	80	F	23	50909802764	France
CCIS61287323ST-4-0	CRC	76	M	25	96301709164	France
CCIS62605362ST-3-0	CRC	56	F	23	83621597219	France
CCIS62794166ST-4-0	CRC	68	M	23	168625000000	France
CCIS63448910ST-4-0	Control	61	F	34	23271334519	France
CCIS63468405ST-4-0	Control	69	F	25	109435000000	France
CCIS63910149ST-4-0	Control	49	F	23	88102697237	France
CCIS64773582ST-4-0	Control	63	F	23	96764245005	France
CCIS64785924ST-20-0	Control	59	F	25	89365712303	France
CCIS65479369ST-4-0	CRC	69	F	25	53983932607	France
CCIS71301801ST-4-0	CRC	50	F	24	134060000000	France
CCIS71578391ST-4-0	Control	70	M	25	110195000000	France
CCIS72607085ST-4-0	CRC	74	F	26	71422195892	France
CCIS74239020ST-4-0	Control	62	M	24	61337277407	France
CCIS76845094ST-20-0	CRC	44	M	20	97021908212	France
CCIS77252613ST-4-0	CRC	65	M	26	97895065933	France
CCIS78100604ST-4-0	Control	64	F	30	92733471682	France
CCIS78318719ST-4-0	CRC	69	F	30	120064000000	France
CCIS79210440ST-3-0	Control	65	M	30	110165000000	France
CCIS80834637ST-4-0	Control	60	F	28	65024635534	France
CCIS81139242ST-4-0	Control	64	F	20	93250511401	France
CCIS81887263ST-4-0	CRC	59	M	27	98512029305	France
CCIS82146115ST-4-0	CRC	51	M	24	87834960799	France
CCIS82507866ST-3-0	Control	57	M	24	122062000000	France
CCIS82944710ST-20-0	Control	38	F	22	74211138331	France
CCIS83870198ST-4-0	CRC	48	F	24	58270476601	France
CCIS84543192ST-4-0	CRC	45	F	28	78172329659	France
CCIS85214191ST-3-0	CRC	63	M	22	31552718941	France
CCIS87116798ST-4-0	CRC	85	F	20	101946000000	France
CCIS87167916ST-4-0	CRC	79	M	30	92703745747	France
CCIS87252800ST-4-0	CRC	73	M	17	62218777068	France
CCIS87605453ST-4-0	CRC	73	F	26	102577000000	France
CCIS88007743ST-4-0	Control	67	F	23	124241000000	France
CCIS88317640ST-4-0	Control	74	M	27	118973000000	France
CCIS90164298ST-4-0	Control	84	M	23	118537000000	France
CCIS91228662ST-4-0	CRC	63	M	31	78007367145	France
CCIS93040568ST-20-0	Control	65	M	30	43053872691	France
CCIS94417875ST-3-0	Control	59	F	25	84832107610	France
CCIS94603952ST-4-0	Control	80	F	21	145195000000	France
CCIS95097901ST-4-0	Control	52	M	24	45692445079	France
CCIS95409808ST-4-0	Control	63	F	21	116187000000	France
CCIS98482370ST-3-0	Control	53	F	30	73013044710	France
CCIS98512455ST-4-0	CRC	63	M	29	65117514429	France
CCIS98832363ST-4-0	CRC	55	F	25	112223000000	France
GF06	Control	77	female	25	75833627625	Italy
SBJ01C	CRC	51	male	20.8611	84652161904	Italy
SBJ02C	CRC	51	male	31.5617	99083913371	Italy
SBJ03H	Control	52	male	23.7228	44117934679	Italy
SBJ04C	CRC	69	male	28.982	107000000000	Italy
SBJ05C	CRC	46	male	22.46	65609110448	Italy
SBJ06C	CRC	57	male	27.7769	74265098178	Italy
SBJ07C	CRC	38	male	27.0416	104000000000	Italy
SBJ10C	CRC	68	male	24.3025	84040207097	Italy
SBJ12C	CRC	65	male	29.5619	63475984243	Italy
SBJ16H	Control	56	male	25.6896	55965946247	Italy
SBJ17H	Control	50	male	23.597	17465070130	Italy
SBJ18H	Control	54	male	25.1808	42233407995	Italy
SBJ20C	CRC	59	female	28.9993	96416182682	Italy
SBJ21H	Control	67	female	20.4382	88903979995	Italy
SBJ22C	CRC	62	male	31.0979	124000000000	Italy
SBJ24H	Control	66	male	19.7133	56191422782	Italy
SBJ25C	CRC	70	male	28.3737	117000000000	Italy
SBJ26C	CRC	56	female	27.8293	32493676966	Italy
SBJ27C	CRC	61	male	27.4406	68481940413	Italy
SBJ29C	CRC	65	male	25.3515	115000000000	Italy
SBJ31C	CRC	62	male	26.6436	67000410143	Italy
SBJ32C	CRC	39	female	20.5499	64440272984	Italy
SBJ33C	CRC	63	male	29.9616	34623313606	Italy
SBJ34H	Control	58	female	20.3125	53246689323	Italy
SBJ35C	CRC	59	male	27.5802	107000000000	Italy
SBJ36C	CRC	51	female	19.433	106000000000	Italy
SBJ37H	Control	58	female	17.6898	73026994799	Italy
SBJ39C	CRC	58	male	34.6861	138000000000	Italy
SBJ40C	CRC	59	male	38.5306	141000000000	Italy
SBJ42C	CRC	64	male	24.9337	91508221244	Italy
SBJ45H	Control	54	male	24.4898	118000000000	Italy
SBJ46H	Control	66	male	21.7051	43959145329	Italy
SBJ47C	CRC	50	female	19.8178	66996437824	Italy
SBJ49C	CRC	69	male	22.6422	96669947118	Italy
SBJ50C	CRC	56	male	25.1808	119000000000	Italy
SBJ51C	CRC	62	female	20.9572	135000000000	Italy
SBJ52C	CRC	66	female	28.0843	101000000000	Italy
SBJ53C	CRC	55	male	29.3658	41293158688	Italy
SBJ55C	CRC	67	male	29.0698	114000000000	Italy
SBJ57H	Control	66	female	21.0938	168000000000	Italy
SBJ60H	Control	56	male	23.4509	74537123259	Italy
SBJ61C	CRC	56	female	25.3906	102000000000	Italy
SBJ64C	CRC	48	male	25.2676	86751740788	Italy
SBJ65H	Control	53	male	32.45	53521821315	Italy
SBJ67H	Control	46	male	34.5271	104000000000	Italy
SBJ68H	Control	60	female	28.125	79762931911	Italy
SBJ69H	Control	62	male	28.6927	26133306766	Italy
SBJ73H	Control	61	female	21.9671	57992069413	Italy
SBJ74H	Control	69	female	26.3656	41260256300	Italy
SBJ75H	Control	65	female	23.3844	71020727483	Italy
SBJ77H	Control	64	female	21.3251	66281750052	Italy
SBJ78H	Control	54	male	24.6914	119000000000	Italy
SBJ79H	Control	67	male	26.3656	111000000000	Italy
SBJ80H	Control	40	male	26.1493	87567076533	Italy
SBJ81H	Control	60	female	23.8751	66698744722	Italy
SBJ82H	Control	69	female	28.6501	67839836821	Italy
SBJ83H	Control	47	male	26.2976	46117935522	Italy
SBJ84H	Control	41	male	24.1633	61993613926	Italy
VF00TL	Control	71	male	25	84814598702	Italy
VF06	Control	70	female	20	93840470127	Italy
VF10	Control	60	female	20	167000000000	Italy
VF100	CRC	64	male	30	65108220573	Italy
VF107	CRC	78	male	30	60822370057	Italy
VF114	CRC	77	male	23	53972079489	Italy
VF120	CRC	63	male	37	131000000000	Italy
VF140	Control	67	female	24	85420561860	Italy
VF145	CRC	67	male	35	104000000000	Italy
VF154	CRC	77	male	22	25763396228	Italy
VF166	CRC	83	female	19	65032917804	Italy
VF170	Control	70	female	25	122000000000	Italy
VF174	CRC	66	male	24	125000000000	Italy
VF176	CRC	64	male	23	130000000000	Italy
VF18	Control	64	male	26	75459872046	Italy
VF189	Control	66	male	34	64405613474	Italy
VF192	CRC	78	male	26	121000000000	Italy
VF206	Control	80	male	24	16300077691	Italy
VF207	CRC	63	male	25	127000000000	Italy
VF208	CRC	74	male	23	30862452005	Italy
VF212	Control	80	female	32	121000000000	Italy
VF216	CRC	84	male	22	34178080869	Italy
VF217	CRC	82	male	28	32313937252	Italy
VF232	CRC	69	male	27	103000000000	Italy
VF234	CRC	61	male	23	68454576611	Italy
VF251	CRC	84	female	23	108000000000	Italy
VF255	Control	69	male	30	85746815956	Italy
VF259	Control	71	male	24	89965264187	Italy
VF261	Control	69	male	24	65722015949	Italy
VF262	Control	64	male	27	71681446592	Italy
VF263	Control	81	female	28	79502031682	Italy
VF264	CRC	78	male	24	80729630852	Italy
VF265	Control	64	male	25	132000000000	Italy
VF270	CRC	60	male	22	106000000000	Italy
VF273	CRC	83	female	24	64728028101	Italy
VF279	Control	61	male	22	41682533626	Italy
VF28	Control	63	female	28	64191281171	Italy
VF281	CRC	76	male	26	136000000000	Italy
VF29	CRC	74	male	25	169000000000	Italy
VF300	CRC	57	male	30	76936298250	Italy
VF31	Control	59	male	26	90907369373	Italy
VF40	Control	68	female	22	90419601465	Italy
VF43	Control	60	male	22	119000000000	Italy
VF65	CRC	69	female	29	89389264161	Italy
VF71	CRC	67	female	21	56277245458	Italy
VF73	CRC	58	male	25	107000000000	Italy
VF77	CRC	70	male	24	75423426067	Italy
VF84	Control	58	male	24	113000000000	Italy
VF95	CRC	71	female	30	69572368800	Italy
MMRS11288076ST-27-0-0	Control	65	M	23.5	91084409265	USA
MMRS11932626ST-27-0-0	Control	65	M	29.6	80417168557	USA
MMRS12272136ST-27-0-0	CRC	51	M	25.8	147417000000	USA
MMRS14379078ST-27-0-0	CRC	53	M	25	68099541503	USA
MMRS15137911ST-27-0-0	CRC	64	F	35.7	107069000000	USA
MMRS16644320ST-27-0-0	CRC	53	M	27.9	130698000000	USA
MMRS17603756ST-27-0-0	Control	63	F	16.8	65357181034	USA
MMRS17963147ST-27-0-0	Control	69	M	24.1	141719000000	USA
MMRS18295921ST-27-0-0	CRC	42	M	22	55978606021	USA
MMRS20257302ST-27-0-0	Control	62	F	20.7	95755975716	USA
MMRS21365932ST-27-0-0	Control	56	M	23	97008060821	USA
MMRS24340226ST-27-0-0	CRC	70	M	25.1	37488686376	USA
MMRS25211151ST-27-0-0	Control	60	F	20.5	101981000000	USA
MMRS25641480ST-27-0-0	CRC	54	F	23.5	136880000000	USA
MMRS29805707ST-27-0-0	Control	49	M	33.4	134279000000	USA
MMRS31306426ST-27-0-0	CRC	73	M	25.8	92113651262	USA
MMRS32573774ST-27-0-0	Control	82	M	20.5	116060000000	USA
MMRS33294861ST-27-0-0	Control	48	M	23.1	42013444644	USA
MMRS34525504ST-27-0-0	CRC	71	M	24.7	117255000000	USA
MMRS34569532ST-27-0-0	Control	72	M	23.1	79507967617	USA
MMRS35808664ST-27-0-0	Control	63	M	31.6	46143158928	USA
MMRS36405092ST-27-0-0	Control	48	M	26.4	56614762203	USA
MMRS38861560ST-27-0-0	Control	76	F	22.1	135723000000	USA
MMRS38954404ST-27-0-0	Control	55	F	23.8	111518000000	USA
MMRS39415781ST-27-0-0	Control	70	F	28.6	95790256204	USA
MMRS39582183ST-27-0-0	Control	39	M	23.5	58531194889	USA
MMRS40913371ST-27-0-0	Control	76	F	26.9	67579044947	USA
MMRS41266697ST-27-0-0	CRC	54	F	24	92378200094	USA
MMRS41711735ST-27-0-0	CRC	58	M	21.1	83425714409	USA
MMRS42780924ST-27-0-0	CRC	65	M	31.4	99675750811	USA
MMRS43563715ST-27-0-0	CRC	71	M	22.6	103195000000	USA
MMRS43939546ST-27-0-0	CRC	63	F	25.7	119063000000	USA
MMRS44197125ST-27-0-0	CRC	40	M	17.4	107367000000	USA
MMRS44203591ST-27-0-0	CRC	59	F	20.4	34368264973	USA
MMRS44587603ST-27-0-0	CRC	66	F	31.5	81051138033	USA
MMRS47662059ST-27-0-0	CRC	74	M	23.6	71261462100	USA
MMRS47685461ST-27-0-0	CRC	67	M	33.2	75566162817	USA
MMRS51307502ST-27-0-0	Control	45	F	22.6	64692503521	USA
MMRS51410669ST-27-0-0	CRC	65	M	21.1	70579191891	USA
MMRS51728985ST-27-0-0	CRC	61	M	24.4	24647628032	USA
MMRS51737257ST-27-0-0	Control	63	M	25.4	125896000000	USA
MMRS54246132ST-27-0-0	Control	63	M	24	58504081424	USA
MMRS54316675ST-27-0-0	CRC	55	M	29.6	148100000000	USA
MMRS55294627ST-27-0-0	CRC	43	M	32	142676000000	USA
MMRS56137463ST-27-0-0	Control	51	M	24.8	69486562154	USA
MMRS57276462ST-27-0-0	Control	67	M	30.5	90154128310	USA
MMRS57569834ST-27-0-0	Control	58	M	24.5	85354373048	USA
MMRS59699117ST-27-0-0	CRC	85	M	22.8	83295380855	USA
MMRS61683006ST-27-0-0	Control	62	F	25.8	91620215748	USA
MMRS62192467ST-27-0-0	Control	70	F	31.2	52167677754	USA
MMRS62376181ST-27-0-0	CRC	69	F	20.8	68632486252	USA
MMRS62666492ST-27-0-0	Control	60	M	33.4	145488000000	USA
MMRS64281211ST-27-0-0	CRC	71	M	27.8	99398597510	USA
MMRS64281551ST-27-0-0	Control	63	F	28.3	80701626180	USA
MMRS65205033ST-27-0-0	CRC	89	F	22.7	113034000000	USA
MMRS65742083ST-27-0-0	Control	63	M	24.8	44862956828	USA
MMRS65862658ST-27-0-0	Control	72	M	23.6	151214000000	USA
MMRS65945127ST-27-0-0	CRC	65	M	32.1	42098870029	USA
MMRS66868025ST-27-0-0	Control	58	M	26.8	79871249773	USA
MMRS67096717ST-27-0-0	Control	79	M	35.2	131846000000	USA
MMRS67247116ST-27-0-0	CRC	53	M	25.4	116574000000	USA
MMRS68630931ST-27-0-0	Control	59	M	23.6	135467000000	USA
MMRS68910755ST-27-0-0	CRC	83	F	16.8	96289444656	USA
MMRS71762412ST-27-0-0	CRC	44	M	23.4	102520000000	USA
MMRS72980899ST-27-0-0	CRC	63	M	21.3	121657000000	USA
MMRS73787048ST-27-0-0	Control	47	M	24.4	50686483091	USA
MMRS77018926ST-27-0-0	CRC	40	M	23.7	107102000000	USA
MMRS77321055ST-27-0-0	CRC	31	M	19.6	109974000000	USA
MMRS77487595ST-27-0-0	CRC	78	M	22.6	112636000000	USA
MMRS78791111ST-27-0-0	CRC	65	M	24.3	91142631862	USA
MMRS79893829ST-27-0-0	Control	66	M	28.2	134699000000	USA
MMRS80093644ST-27-0-0	CRC	31	M	19.6	98991267641	USA
MMRS81130264ST-27-0-0	Control	64	M	32.4	53583206857	USA
MMRS81135225ST-27-0-0	Control	57	M	25.1	97069856753	USA
MMRS81194191ST-27-0-0	CRC	54	M	18.6	85148073736	USA
MMRS81671217ST-27-0-0	CRC	57	M	26.4	72268603276	USA
MMRS84085284ST-27-0-0	Control	68	M	22.1	75782355482	USA
MMRS84159866ST-27-0-0	Control	67	F	18.6	63091882794	USA
MMRS84954772ST-27-0-0	CRC	56	M	25.8	100774000000	USA
MMRS85382779ST-27-0-0	CRC	66	M	21.6	123231000000	USA
MMRS85438660ST-27-0-0	Control	68	M	23	40796900978	USA
MMRS85548821ST-27-0-0	Control	71	M	23.2	167541000000	USA
MMRS86168210ST-27-0-0	Control	79	M	21.3	62402538263	USA
MMRS86178473ST-27-0-0	CRC	65	M	25.1	112496000000	USA
MMRS86958796ST-27-0-0	CRC	55	F	31.6	97541222478	USA
MMRS87723283ST-27-0-0	Control	42	M	27.6	86379164013	USA
MMRS88581325ST-27-0-0	Control	73	F	23.9	105820000000	USA
MMRS90191266ST-27-0-0	CRC	37	M	22.5	110071000000	USA
MMRS91297590ST-27-0-0	Control	36	M	21.3	75934608522	USA
MMRS92544445ST-27-0-0	CRC	72	F	27.8	109997000000	USA
MMRS92546335ST-27-0-0	Control	42	F	27.2	42659087216	USA
MMRS93621581ST-27-0-0	Control	60	M	23.1	119808000000	USA
MMRS94549160ST-27-0-0	Control	76	M	23.8	137198000000	USA
MMRS95277876ST-27-0-0	Control	48	M	21.5	123706000000	USA
MMRS95479054ST-27-0-0	Control	45	M	24.4	125332000000	USA
MMRS95674036ST-27-0-0	Control	68	F	38.4	45298624453	USA
MMRS96422329ST-27-0-0	CRC	66	M	22.3	76070127093	USA
MMRS97052561ST-27-0-0	CRC	69	F	27.8	181809000000	USA
MMRS97307143ST-27-0-0	Control	56	M	22.7	137851000000	USA
MMRS97327636ST-27-0-0	CRC	84	M	23.5	66111966444	USA
MMRS99045180ST-27-0-0	CRC	67	F	30	66794014856	USA
1	CRC	69	F	22.5069	41080888838	Japan
10021	CRC	57	M	26.881	61193595408	Japan
10023	Control	65	M	26.5625	36730775519	Japan
10025	Control	40	M	25	66204944623	Japan
10029	Control	67	F	20.1733	118995000000	Japan
10030	CRC	58	M	24.0238	72659732177	Japan
10031	Control	77	M	24.4646	45187055035	Japan
10033	CRC	54	F	24.7475	90067260954	Japan
10036	Control	64	F	21.1553	33692152892	Japan
10037	Control	66	F	25.4109	73360986743	Japan
10038	Control	66	F	19.0677	117835000000	Japan
10040	Control	66	F	21.6413	79919496748	Japan
10046	Control	65	M	23.6652	62955978687	Japan
10047	CRC	73	M	22.3214	87017704036	Japan
10048	Control	77	F	23.634	33093302160	Japan
10052	Control	65	M	25.3934	68287324208	Japan
10055	CRC	56	F	17.4818	66692154129	Japan
10058	Control	59	M	28.8415	28551464862	Japan
10059	CRC	69	F	25.6369	53258266183	Japan
10060	Control	73	F	20.7031	47038958245	Japan
10067	CRC	64	F	24.2188	83629493510	Japan
10073	CRC	71	F	29.9643	66712367345	Japan
10074	CRC	61	M	22.2291	54811967191	Japan
10080	Control	74	M	20.6852	40399383763	Japan
10081	CRC	65	M	21.83	31381836281	Japan
10091	CRC	70	F	24.7325	101908000000	Japan
10092	Control	79	F	24.4444	124517000000	Japan
10097	CRC	62	F	21.875	68244001468	Japan
10099	CRC	51	M	20.7612	60715615189	Japan
10100	Control	70	M	23.6614	36802388626	Japan
10103	CRC	55	M	24.5779	83064503581	Japan
10105	Control	66	F	19.5556	34138101446	Japan
10106	Control	72	F	22.3703	48520843787	Japan
10107	Control	70	M	29.7608	30258431026	Japan
10114	Control	55	F	23.5556	65464333874	Japan
10118	CRC	62	F	21.0828	42495749126	Japan
10119	CRC	76	M	19.17	139055000000	Japan
10124	CRC	73	M	22.0581	75559027865	Japan
10126	CRC	52	M	31.0204	114313000000	Japan
10132	Control	50	M	24.8163	34952251047	Japan
10134	CRC	63	F	36.523	88267878513	Japan
10135	Control	65	M	24.281	72900739467	Japan
10140	CRC	64	F	22.4766	102297000000	Japan
10144	Control	77	F	21.2874	93785878572	Japan
10147	CRC	51	F	18.8271	140020000000	Japan
10150	Control	78	F	24.0344	110851000000	Japan
10151	Control	59	F	22.2222	91209103097	Japan
10152	CRC	67	F	24.3232	40703390335	Japan
10154	CRC	69	M	22.7583	83754464280	Japan
10158	Control	61	M	26.2336	92492884180	Japan
10165	CRC	71	M	26.2188	58110366742	Japan
10168	CRC	78	M	22.68	77128629478	Japan
10169	Control	76	M	22.1003	69825518256	Japan
10171	CRC	30	M	25.6896	57895748776	Japan
10177	CRC	67	M	23.597	81502326474	Japan
10178	CRC	69	F	23.5556	98881553335	Japan
10183	Control	68	M	23.7954	60735884186	Japan
10185	CRC	65	M	21.7181	42409984051	Japan
10188	Control	71	F	18.0172	33919980139	Japan
10191	CRC	59	M	25.4581	151692000000	Japan
10195	CRC	57	F	18.369	40511584640	Japan
10197	Control	68	F	18.8588	34566186304	Japan
10198	CRC	76	F	29.0131	90552929317	Japan
10199	CRC	64	M	23.0518	66750027127	Japan
10200	Control	49	F	19.6311	95977437672	Japan
10201	CRC	38	M	24.3911	60950857541	Japan
10203	CRC	60	M	27.0641	100609000000	Japan
10206	Control	71	M	25.1559	89945708250	Japan
10207	Control	73	M	25.8166	57208378776	Japan
10208	Control	77	M	24.6094	78127882388	Japan
10212	Control	70	M	29.271	82981005143	Japan
10213	CRC	49	M	26.1224	71630936924	Japan
10215	Control	78	F	20.4294	87087286269	Japan
10219	Control	68	M	21.3839	81175107877	Japan
10221	Control	70	M	22.0604	69695461516	Japan
10223	Control	66	M	23.6652	59637099087	Japan
10226	Control	60	M	22.2291	73371297521	Japan
10229	Control	66	M	24.6097	111962000000	Japan
10231	Control	72	M	25.2092	147006000000	Japan
10232	CRC	64	M	22.46	158302000000	Japan
10235	Control	62	F	22.6409	39069931642	Japan
10236	CRC	47	M	23.5666	35093298442	Japan
10237	CRC	64	F	18.026	92951209020	Japan
10238	CRC	66	F	22.6003	75614964037	Japan
10244	Control	74	M	25.0593	78525198126	Japan
10246	Control	64	F	23.1911	34146798425	Japan
10248	CRC	62	M	23.9512	82896498429	Japan
10249	CRC	47	M	21.4533	85770167446	Japan
10250	Control	47	M	20.679	57892062001	Japan
10254	Control	67	F	19.6752	99078909158	Japan
10258	Control	42	M	33.14	43595003995	Japan
10259	Control	69	M	24.3911	33507696802	Japan
10260	CRC	63	F	20.1348	105682000000	Japan
10262	Control	45	M	22.2222	54732705674	Japan
10265	CRC	73	M	24.6097	100861000000	Japan
10266	CRC	65	M	21.3039	67777893348	Japan
10267	CRC	60	F	20.83	61193326657	Japan
10269	Control	76	F	24.974	83682215768	Japan
10271	Control	68	M	22.8374	60832254362	Japan
10272	Control	44	M	24.1633	29578871311	Japan
10273	Control	69	F	22.9591	106223000000	Japan
10274	Control	62	F	19.052	28082562691	Japan
10277	CRC	73	F	16.8802	42166964999	Japan
10284	CRC	73	M	23.3355	77350141583	Japan
10298	Control	76	M	22.8625	171801000000	Japan
10301	Control	77	F	22.8571	55252206291	Japan
10302	Control	64	M	20.5191	94769449492	Japan
10303	CRC	44	F	26.6728	63203370953	Japan
10304	Control	44	M	22.0522	28506233764	Japan
10306	CRC	69	M	19.433	81616590814	Japan
10307	CRC	49	F	22.6409	115135000000	Japan
10308	CRC	69	F	20.6131	143565000000	Japan
10309	CRC	70	M	26.7698	126430000000	Japan
10315	Control	59	F	20.0288	58257810226	Japan
10317	Control	68	M	23.1206	44479703964	Japan
10318	Control	75	F	18.3655	96736200894	Japan
10320	Control	70	M	25.7117	54248577099	Japan
10322	CRC	70	F	21.9076	70502979958	Japan
10323	CRC	68	F	21.7865	132381000000	Japan
10324	CRC	66	M	24.6755	45666465241	Japan
10325	Control	72	M	22.1367	98952582179	Japan
10330	CRC	66	M	22.0581	61965032632	Japan
10332	CRC	61	M	28.2933	92222943936	Japan
10333	CRC	45	M	20.6193	82056690753	Japan
10334	CRC	63	F	21.3675	66284952211	Japan
10335	Control	75	M	22.3081	57275879090	Japan
10338	CRC	57	M	25.4327	124195000000	Japan
10339	Control	76	M	23.8281	75370776170	Japan
10340	Control	45	F	19.2277	129714000000	Japan
10341	Control	58	F	22.5466	92363595703	Japan
10345	CRC	73	F	26.5731	112979000000	Japan
10349	Control	62	F	19.9219	87938597495	Japan
10350	Control	67	F	26.0417	117595000000	Japan
10353	Control	50	F	20.3428	38427102774	Japan
10354	Control	60	F	21.1109	97986255390	Japan
10356	Control	76	M	23.7954	37034328056	Japan
10357	Control	71	F	24.6094	27998451842	Japan
10358	CRC	61	F	24.6094	46794788301	Japan
10362	Control	76	M	25.8806	66913220440	Japan
10364	Control	66	M	23.4375	85447389498	Japan
10366	CRC	72	M	20.9042	118739000000	Japan
10367	CRC	58	M	28.0557	64996512253	Japan
10371	CRC	57	F	24.4561	115287000000	Japan
10377	CRC	73	F	22.151	36471813575	Japan
10378	Control	74	M	19.3337	67284672880	Japan
10380	CRC	28	M	26.2976	75613303614	Japan
10385	CRC	71	M	27.3438	49864567119	Japan
10389	CRC	70	M	21.048	66454742279	Japan
10390	Control	68	F	24.3232	54775750052	Japan
10456	Control	74	M	20.6193	83576070362	Japan
10459	CRC	73	F	19.563	95505659116	Japan
10461	CRC	46	M	19.1512	110967000000	Japan
10462	CRC	61	F	21.6413	80324865331	Japan
10463	Control	76	F	19.1111	91923709931	Japan
10464	CRC	76	M	24.653	43602471651	Japan
10465	Control	47	F	22.3757	88277182789	Japan
10468	CRC	52	M	23.255	156939000000	Japan
10469	CRC	69	M	16.1415	62236677809	Japan
10473	Control	71	M	22.6474	96048700459	Japan
10476	CRC	70	F	17.3484	48568707301	Japan
10480	CRC	53	M	20.7612	103236000000	Japan
10483	CRC	63	F	17.4818	124457000000	Japan
10486	Control	65	F	19.8189	61760042786	Japan
10487	Control	78	M	21.0938	49555647483	Japan
10489	Control	78	M	22.8624	90666741064	Japan
10492	CRC	63	M	24.8591	69114183933	Japan
10497	Control	65	M	21.5645	42129850697	Japan
10503	CRC	69	M	25.7276	83215122196	Japan
10504	Control	67	F	21.9076	44772512562	Japan
10505	CRC	65	F	17.9931	100294000000	Japan
10508	Control	67	M	21.4536	73155075196	Japan
10510	Control	52	M	21.3039	34317435931	Japan
10512	Control	78	F	20.6905	85976086001	Japan
10513	CRC	70	M	20.5761	57137821180	Japan
10514	CRC	59	M	24.841	184349000000	Japan
10515	Control	66	F	22.3478	43530529041	Japan
10519	Control	71	M	22.9421	113467000000	Japan
10523	CRC	50	M	23.49	99135493246	Japan
10525	CRC	68	M	23.8751	68746820465	Japan
10527	CRC	62	M	24.6181	106095000000	Japan
10532	CRC	60	M	23.2254	122193000000	Japan
10537	Control	76	F	23.4221	51300672952	Japan
10541	Control	53	F	18.662	33908511321	Japan
10542	CRC	71	F	31.1111	55078130998	Japan
10543	Control	55	M	26.8122	123641000000	Japan
10544	CRC	48	M	23.03	46397375581	Japan
10545	CRC	66	F	20.4294	77023861898	Japan
10550	CRC	74	F	25.73	76894411131	Japan
10556	CRC	45	F	23.4224	86371008097	Japan
10559	Control	41	F	20.3244	105027000000	Japan
10562	Control	56	M	26.8544	109782000000	Japan
10565	CRC	61	M	22.3954	91532940742	Japan
10566	CRC	59	F	22.6562	57124522922	Japan
10568	CRC	58	M	22.5306	77095271195	Japan
10570	Control	45	M	23.9512	28229962200	Japan
10576	CRC	72	M	22.0386	89560594191	Japan
10577	Control	61	F	27.0051	68981210637	Japan
10578	CRC	65	M	21.3839	97614075072	Japan
10579	CRC	69	M	24.6097	53661275061	Japan
10582	CRC	70	M	18.9619	111894000000	Japan
10583	Control	67	M	25.0995	112752000000	Japan
10584	CRC	51	M	22.7244	37588098305	Japan
10585	Control	66	F	31.6242	117114000000	Japan
10586	Control	78	M	22.151	30819582535	Japan
10587	Control	62	F	25.1532	58494703861	Japan
10589	Control	75	F	22.6667	49978904851	Japan
10591	Control	51	M	29.0437	45657942259	Japan
10592	Control	54	M	23.7118	60808214257	Japan
10593	Control	61	M	25.9516	67707233781	Japan
10595	CRC	66	M	20.5457	122502000000	Japan
10596	CRC	74	F	19.4363	34159923061	Japan
10598	CRC	65	M	25.0593	43039504599	Japan
10601	CRC	65	M	20.2449	99069771682	Japan
10603	CRC	48	F	22.8928	36388536096	Japan
10604	CRC	69	M	21.5139	120202000000	Japan
10609	CRC	51	M	18.1662	98384264646	Japan
10615	CRC	75	F	18.9745	112739000000	Japan
10616	CRC	64	M	23.1084	87957330752	Japan
10618	Control	73	F	20.6905	73846190192	Japan
10620	Control	63	M	20.898	54948990328	Japan
10621	Control	60	M	20.8086	112383000000	Japan
10622	Control	62	F	18.1955	122360000000	Japan
10627	Control	57	M	23.2438	124400000000	Japan
10628	CRC	73	F	18.3143	36391013272	Japan
10632	Control	76	M	25.9695	118004000000	Japan
10635	CRC	77	M	23.3377	83409594729	Japan
10639	Control	40	M	22.9819	86951423285	Japan
10644	CRC	64	M	22.68	83957755840	Japan
10645	CRC	49	F	19.3821	38238549639	Japan
10646	CRC	67	F	20.1746	31626596086	Japan
10647	Control	76	M	21.7993	74972132525	Japan
10648	CRC	70	F	23.1405	34882323070	Japan
10656	CRC	70	M	24.2424	121817000000	Japan
10657	Control	69	M	24.281	52413058906	Japan
10659	Control	76	M	20.7967	41717055233	Japan
10660	CRC	67	F	25.4375	25311641602	Japan
10661	Control	49	F	22.3081	115779000000	Japan
10663	Control	73	M	24.3025	90659573870	Japan
10665	CRC	64	M	20.4467	52603194086	Japan
10667	CRC	68	M	24.7676	40565441236	Japan
10668	CRC	74	M	25.9516	104480000000	Japan
10670	CRC	69	M	19.3625	61180965366	Japan
10671	CRC	71	M	22.4813	110321000000	Japan
10674	CRC	47	M	35.201	55942477931	Japan
10675	CRC	55	M	26.1752	47455724133	Japan
10678	Control	46	F	19.9594	93970175080	Japan
10684	Control	61	F	18.591	73809551113	Japan
10694	CRC	53	M	26.3656	36011112529	Japan
10697	CRC	47	F	18.0662	72069239452	Japan
10698	Control	71	M	23.3844	96388027786	Japan
10700	CRC	77	M	24.6097	74468246966	Japan
10701	Control	42	M	26.1738	80954729437	Japan
10709	CRC	56	F	23.0112	85007768951	Japan
10713	CRC	63	M	19.7531	69829811656	Japan
10714	CRC	59	F	20.9566	135640000000	Japan
10715	CRC	60	M	23.4236	64077628250	Japan
10716	Control	49	F	21.2306	129310000000	Japan
10717	CRC	69	M	22.8395	98942370001	Japan
10718	CRC	52	M	23.6652	39087866765	Japan
10720	CRC	39	M	19.3792	99268593087	Japan
10722	CRC	67	F	21.4573	60239648771	Japan
10723	CRC	73	M	23.3067	41924878182	Japan
10725	CRC	78	M	25.9095	99311327445	Japan
10726	Control	69	M	22.1453	65910768456	Japan
10731	CRC	60	M	21.2953	101285000000	Japan
10733	Control	63	M	22.0581	77282569051	Japan
10741	Control	70	M	24.2215	48794052592	Japan
10745	CRC	69	F	19.7777	75347443167	Japan
10747	CRC	62	M	25.5937	153228000000	Japan
10749	CRC	65	F	24.9199	98674406107	Japan
10754	CRC	46	F	17.4449	44334602680	Japan
10756	CRC	50	M	22.0522	129172000000	Japan
10760	CRC	59	F	20.5049	80895909011	Japan
10761	CRC	54	F	20.5688	112270000000	Japan
10762	CRC	63	F	19.8178	58044304672	Japan
10765	CRC	49	M	37.551	60564079158	Japan
10767	CRC	72	M	24.6904	40606883806	Japan
10772	CRC	59	M	25.0593	104481000000	Japan
10774	CRC	61	F	23.6128	66067267248	Japan
10775	CRC	66	M	18.7109	129626000000	Japan
10776	Control	42	F	25.5937	59037076035	Japan
10784	Control	49	M	27.3982	44104954764	Japan
10785	CRC	62	F	22.0317	125542000000	Japan
10788	Control	74	M	22.5896	151254000000	Japan
10794	Control	54	F	22.1893	98538640772	Japan
10797	Control	70	F	25.3333	118079000000	Japan
10801	Control	68	F	19.5006	95321490899	Japan
10802	Control	77	M	20.4382	148152000000	Japan
10804	Control	74	F	24.3496	86919160743	Japan
10805	Control	54	F	19.6283	55465184509	Japan
10807	Control	74	F	20.83	45280424737	Japan
10808	Control	60	M	19.487	111946000000	Japan
10812	CRC	64	M	23.8367	79443743405	Japan
10813	CRC	32	F	22.3478	85828008581	Japan
10814	CRC	78	M	29.7211	37984552114	Japan
10816	CRC	70	F	23.0681	61297017859	Japan
10817	Control	65	F	24.3232	38700372830	Japan
10818	CRC	75	F	22.2222	35150988143	Japan
10819	CRC	62	F	29.2969	41770312960	Japan
10827	CRC	73	M	22.913	48250542124	Japan
10829	CRC	52	M	26.4236	61168337932	Japan
10832	Control	55	M	24.093	122165000000	Japan
10835	Control	74	M	20.7031	37358842970	Japan
10838	Control	75	F	21.1702	149798000000	Japan
10839	CRC	58	M	19.6052	52393611513	Japan
10847	CRC	73	F	20.5457	47775676808	Japan
10850	Control	51	M	28.3848	40277674891	Japan
10853	CRC	65	M	27.1809	61018619728	Japan
10860	CRC	59	M	24.5089	50742833847	Japan
10866	CRC	48	M	28.306	116491000000	Japan
10869	Control	69	M	22.4082	93933658115	Japan
10880	CRC	67	M	30.4772	88574271012	Japan
10887	CRC	46	M	22.8571	75303775263	Japan
10888	CRC	73	M	23.7253	63729198303	Japan
10889	Control	54	F	20.7756	58784043069	Japan
10890	Control	68	F	18.662	101077000000	Japan
10907	Control	37	M	25.0135	64269702060	Japan
10911	CRC	61	M	27.4756	20957414348	Japan
10913	Control	46	M	22.4712	139364000000	Japan
10924	Control	46	F	23.0469	77802080563	Japan
10931	CRC	67	M	24.6755	56257970261	Japan
10934	CRC	66	M	22.1367	49888443488	Japan
10935	CRC	74	M	22.5466	52584830850	Japan
10938	CRC	55	M	25.3515	47757320842	Japan
10947	Control	58	M	20.3037	102606000000	Japan
10967	CRC	66	M	22.1453	88158820287	Japan
10968	Control	43	F	16.7969	48445041091	Japan
10975	CRC	60	F	20.0288	121159000000	Japan
10976	Control	52	M	25.0135	124944000000	Japan
10980	CRC	65	F	18.2615	48406121195	Japan
10989	CRC	65	M	20.0155	89766544901	Japan
10990	Control	58	F	18.5529	53955607977	Japan
10992	CRC	58	M	23.1206	102509000000	Japan
11006	CRC	75	M	19.7055	22778586933	Japan
11008	CRC	61	F	22.4766	89593050218	Japan
11010	CRC	75	M	22.8625	132108000000	Japan
11011	CRC	72	M	23.6652	47612399601	Japan
11029	CRC	66	M	23.8751	78549687679	Japan
11030	CRC	58	F	17.1875	69746444272	Japan
11031	Control	66	M	24.8016	54726336057	Japan
11035	Control	73	F	21.6041	110016000000	Japan
11036	CRC	48	M	25.6489	64337339319	Japan
11045	CRC	73	M	23.8751	56332760295	Japan
11048	CRC	65	F	20.3125	81959266049	Japan
11049	Control	61	F	21.0772	123573000000	Japan
11054	CRC	75	M	20.9566	43532536464	Japan
11057	Control	71	F	17.3484	37983801423	Japan
11062	Control	48	M	21.6721	48315111366	Japan
11081	CRC	72	M	19.9432	48296336034	Japan
11085	CRC	63	M	23.5078	56305057855	Japan
11097	CRC	79	F	17.6693	91670124536	Japan
11103	CRC	44	M	28.9979	88239971568	Japan
11106	Control	44	M	23.8367	35289350195	Japan
11110	CRC	61	M	22.5896	56366417296	Japan
11121	CRC	46	M	25.4028	90691830702	Japan
11124	Control	77	M	20.5714	108212000000	Japan
11128	CRC	67	M	21.3333	98658373035	Japan
11132	CRC	62	M	19.8347	32712897239	Japan
11141	CRC	66	F	21.2306	115269000000	Japan
11151	CRC	76	M	19.0039	54650678498	Japan
11159	Control	63	F	27.5482	49020120489	Japan
11162	CRC	62	M	21.0938	77906366975	Japan
11168	Control	55	M	23.3887	89540536345	Japan
11170	Control	32	M	18.7328	44418212074	Japan
11171	Control	77	M	20.4382	27510828512	Japan
11203	Control	34	M	21.8573	56004180122	Japan
11209	Control	37	M	25.3444	112608000000	Japan
11210	Control	68	F	19.2234	83521580895	Japan
11213	Control	51	M	19.1571	85478167231	Japan
11223	Control	63	M	21.1073	86520782310	Japan
11224	CRC	78	F	21.2191	122636000000	Japan
11226	Control	51	F	19.433	103452000000	Japan
11227	Control	72	M	23.0546	114877000000	Japan
11237	CRC	66	F	22.0604	62799816397	Japan
11238	CRC	73	M	21.2031	67889611253	Japan
11241	CRC	54	M	25.4694	82033629722	Japan
11243	Control	40	M	27.3797	32088229040	Japan
11255	Control	47	M	26.1752	82872655435	Japan
11281	CRC	64	M	22.4059	71172321902	Japan
11294	Control	57	M	26.2596	83800824389	Japan
11299	Control	54	M	23.5294	111270000000	Japan
11311	Control	63	M	24.4418	116936000000	Japan
11343	Control	44	F	21.6311	75002431030	Japan
11354	Control	55	M	24.5089	186609000000	Japan
11369	Control	55	M	21.2585	72194688857	Japan
11379	Control	79	F	24.6094	43116410792	Japan
11389	Control	38	M	22.4996	51905547415	Japan
11409	Control	54	F	20.2395	113450000000	Japan
11413	Control	61	M	26.4236	53820589237	Japan
11417	CRC	50	M	23.6614	67766582864	Japan
11419	Control	55	M	22.913	42781885220	Japan
11423	CRC	66	M	28.9341	83289710847	Japan
11428	CRC	51	M	26.6436	84772145298	Japan
11431	Control	58	F	17.9089	202350000000	Japan
11432	Control	74	M	24.6094	92084528430	Japan
11433	CRC	59	F	19.1467	42158447108	Japan
11434	Control	64	F	16.4237	80182471257	Japan
11438	CRC	61	F	17.8465	116011000000	Japan
11445	CRC	68	M	22.9591	110868000000	Japan
11448	Control	40	F	17.6309	78205638772	Japan
11449	Control	46	F	20.3125	108881000000	Japan
11450	Control	72	M	22.9481	58877316242	Japan
11451	Control	62	F	21.9261	84528079042	Japan
11452	Control	47	M	21.4533	126730000000	Japan
11453	CRC	71	F	18.4911	88218659707	Japan
11454	Control	47	F	18.4425	106264000000	Japan
11459	Control	67	F	23.9361	86179092504	Japan
11464	Control	56	M	23.8367	67132808219	Japan
11467	Control	72	M	21.7193	125861000000	Japan
11472	CRC	73	F	21.0517	49352354476	Japan
11473	Control	54	M	27.3356	97684836979	Japan
11475	Control	63	F	19.1467	71477894792	Japan
11477	Control	75	M	20.1348	109527000000	Japan
11478	CRC	68	F	25.6837	51565976114	Japan
11480	Control	66	F	23.03	37311947327	Japan
11486	Control	62	F	20.2395	60714681912	Japan
11487	Control	66	F	23.7253	112464000000	Japan
11489	Control	55	M	23.5666	56583317655	Japan
11490	CRC	64	M	24.4898	153645000000	Japan
11492	Control	69	F	23.5304	83184611306	Japan
11495	Control	71	F	26.635	70501586604	Japan
11498	CRC	58	M	20.5151	121510000000	Japan
11501	Control	68	F	21.1927	108110000000	Japan
11510	CRC	64	M	22.5896	61470497096	Japan
11512	CRC	69	F	18.1787	129129000000	Japan
11513	Control	37	M	19.2672	78448846670	Japan
11521	Control	49	F	19.7239	60244807959	Japan
11524	Control	31	M	39.3283	70630976201	Japan
11526	Control	52	F	22.5827	69416255290	Japan
11527	Control	35	F	22.1893	84534390241	Japan
11528	Control	57	M	30.1162	54655959119	Japan
11580	Control	21	F	17.898	48311504239	Japan
11607	Control	70	F	29.9643	55520873630	Japan
11626	Control	50	M	21.4619	70452991267	Japan
11638	Control	57	F	21.4844	35361336519	Japan
11641	Control	52	M	27.6361	89989764490	Japan
11675	Control	51	F	21.9076	104963000000	Japan
11682	Control	61	F	17.0874	37113378182	Japan
11694	Control	63	F	17.898	40146898538	Japan
11710	Control	40	M	22.7732	95073562723	Japan
11720	Control	70	M	17.9688	54315566864	Japan
11754	Control	27	M	24.968	44502956381	Japan
11788	Control	34	M	21.9281	83304892701	Japan
11796	Control	75	F	30.2112	19504825054	Japan
11817	CRC	75	M	21.3039	100385000000	Japan
11818	Control	37	M	22.1297	75103129694	Japan
11819	CRC	72	M	24.9135	55679839555	Japan
11820	CRC	49	F	19.2894	97337310600	Japan
11821	Control	52	F	17.9089	79527175149	Japan
11822	Control	55	F	21.0828	49919346393	Japan
11823	CRC	71	F	21.9289	70807544903	Japan
11826	CRC	48	F	29.5159	114962000000	Japan
11829	CRC	43	M	21.6333	217637000000	Japan
11831	CRC	60	M	19.1953	135389000000	Japan
11835	CRC	51	M	22.2291	81918961409	Japan
11836	CRC	69	M	22.7583	49004406972	Japan
11838	CRC	69	M	25.6801	118566000000	Japan
11851	CRC	76	M	21.9261	61261492934	Japan
11859	CRC	64	F	25.333	166526000000	Japan
11873	Control	78	M	23.3091	97347143348	Japan
11879	CRC	64	F	29.6766	73952643840	Japan
11881	CRC	63	F	23.5556	67765392396	Japan
11885	Control	73	M	22.8928	109084000000	Japan
11888	CRC	71	M	21.0498	104969000000	Japan
11891	CRC	72	F	20.3244	34715279646	Japan
11893	CRC	53	M	31.2314	91697102694	Japan
11899	CRC	64	M	26.2596	85936636630	Japan
11900	CRC	59	M	28.0664	63490900506	Japan
11918	CRC	68	F	25.2994	77686332582	Japan
11920	CRC	68	M	23.4375	37084783450	Japan
11921	CRC	40	M	22.5981	123329000000	Japan
11922	CRC	58	F	22.5069	128556000000	Japan
11927	Control	58	M	22.2291	139458000000	Japan
11929	CRC	57	M	27.0169	39017632155	Japan
11940	CRC	61	M	27.102	111120000000	Japan
11942	Control	76	F	21.5019	114469000000	Japan
11951	CRC	77	F	20.2694	61931296453	Japan
11955	Control	70	M	22.68	118086000000	Japan
11956	CRC	45	M	22.2753	142876000000	Japan
11957	CRC	59	M	20.1995	72117682678	Japan
11965	Control	41	F	26.079	66137086723	Japan
11973	CRC	67	M	23.6244	65357468073	Japan
11974	CRC	69	M	23.8751	46373031514	Japan
11982	CRC	68	F	22.4323	64774665939	Japan
11984	Control	62	M	21.7079	101364000000	Japan
11993	CRC	73	F	21.4903	86108912287	Japan
11996	Control	51	F	21.2306	54624882801	Japan
12002	CRC	55	M	22.5981	59105955277	Japan
12005	CRC	48	F	23.1911	70709500271	Japan
12014	CRC	59	M	25.9516	52998452791	Japan
12016	Control	60	F	18.5901	140453000000	Japan
12020	CRC	67	F	24.4444	104963000000	Japan
12022	CRC	74	F	23.5556	52302454681	Japan
12024	CRC	73	M	19.8413	31385282064	Japan
12025	CRC	46	F	20.5457	117511000000	Japan
12070	Control	49	F	20.83	106692000000	Japan
12101	Control	56	M	24.093	50489636920	Japan
12106	Control	77	F	21.9261	49935791907	Japan
12165	Control	64	F	21.0938	68316871388	Japan
12197	Control	43	M	24.7409	48390498235	Japan
12204	Control	55	F	19.7777	96257310599	Japan
12242	Control	33	F	22.2063	78278143701	Japan
12243	Control	74	F	19.91	50398251137	Japan
12276	Control	46	M	21.7994	77715680065	Japan
12340	Control	59	M	26.5338	112167000000	Japan
12370	Control	65	F	18.2563	45332756197	Japan
12389	Control	35	M	24.2215	39526690170	Japan
12396	Control	38	F	17.8506	30466384250	Japan

## Sheet: Table S2
Sample_ID	Shannon	Richness	Country	Taxonomy
31004	3.12346	94	Austria	genus
31009	3.61664	194	Austria	genus
31021	3.46084	156	Austria	genus
31071	3.26164	163	Austria	genus
31112	2.63458	88	Austria	genus
31129	2.41745	103	Austria	genus
31159	2.42444	107	Austria	genus
31160	3.85892	229	Austria	genus
31188	4.03265	226	Austria	genus
31219	3.46417	220	Austria	genus
31223	4.06484	294	Austria	genus
31232	2.86871	100	Austria	genus
31236	3.13149	142	Austria	genus
31237	2.86402	121	Austria	genus
31267	3.75941	246	Austria	genus
31276	3.98675	248	Austria	genus
31285	4.00669	275	Austria	genus
31300	4.2128	252	Austria	genus
31328	3.91979	217	Austria	genus
31333	3.17972	131	Austria	genus
31343	2.36921	86	Austria	genus
31360	3.31967	142	Austria	genus
31367	2.19249	176	Austria	genus
31379	2.97097	124	Austria	genus
31416	1.62892	97	Austria	genus
31428	2.51204	114	Austria	genus
31446	2.98594	130	Austria	genus
31450	2.88504	96	Austria	genus
31452	3.52699	220	Austria	genus
31489	3.51219	230	Austria	genus
31493	2.89854	147	Austria	genus
31512	2.76537	120	Austria	genus
31519	3.67825	188	Austria	genus
31537	3.20334	162	Austria	genus
31549	3.46459	214	Austria	genus
31557	1.92702	84	Austria	genus
31600	3.47887	180	Austria	genus
31637	2.43358	92	Austria	genus
31685	3.69295	255	Austria	genus
31700	3.75368	212	Austria	genus
31711	1.35699	52	Austria	genus
31714	1.90538	60	Austria	genus
31723	2.26903	152	Austria	genus
31749	3.55469	216	Austria	genus
31750	4.22279	292	Austria	genus
31766	2.42331	105	Austria	genus
31865	2.52589	173	Austria	genus
31866	3.77295	281	Austria	genus
31868	3.69426	257	Austria	genus
31870	2.44834	83	Austria	genus
31871	2.69626	124	Austria	genus
31872	3.26215	179	Austria	genus
31873	3.96294	253	Austria	genus
31874	3.9144	245	Austria	genus
31875	3.99687	244	Austria	genus
31876	3.5761	208	Austria	genus
31877	3.53162	244	Austria	genus
31878	4.06079	228	Austria	genus
31879	2.99509	229	Austria	genus
31880	3.4358	200	Austria	genus
31881	3.26939	245	Austria	genus
31883	3.21288	198	Austria	genus
31884	3.48305	208	Austria	genus
530050	3.95303	198	Austria	genus
530052	2.3177	74	Austria	genus
530055	3.80627	244	Austria	genus
530074	1.73716	72	Austria	genus
530075	3.09211	152	Austria	genus
530119	2.88259	185	Austria	genus
530154	1.81736	83	Austria	genus
530163	2.55185	98	Austria	genus
530167	3.98502	239	Austria	genus
530177	2.84482	159	Austria	genus
530215	3.10291	181	Austria	genus
530227	2.20284	155	Austria	genus
530251	1.37902	44	Austria	genus
530258	3.27235	139	Austria	genus
530295	4.21651	297	Austria	genus
530315	2.90656	137	Austria	genus
530331	3.67618	181	Austria	genus
530364	2.96488	145	Austria	genus
530368	2.82315	104	Austria	genus
530373	3.92558	248	Austria	genus
530394	3.84227	237	Austria	genus
530444	2.95887	143	Austria	genus
530451	3.70156	213	Austria	genus
530890	4.17894	268	Austria	genus
531128	4.03284	279	Austria	genus
531155	3.22626	134	Austria	genus
531248	3.1354	214	Austria	genus
531274	1.15383	127	Austria	genus
531277	3.56465	172	Austria	genus
531281	3.39857	142	Austria	genus
531333	2.80372	138	Austria	genus
531352	3.39188	184	Austria	genus
531361	2.48232	132	Austria	genus
531382	2.59617	149	Austria	genus
531414	3.28015	161	Austria	genus
531416	3.45162	204	Austria	genus
531424	1.12328	43	Austria	genus
531469	3.49544	176	Austria	genus
531766	2.98358	149	Austria	genus
531775	3.70545	153	Austria	genus
532749	2.62021	109	Austria	genus
532779	3.95621	229	Austria	genus
532796	3.4893	198	Austria	genus
532802	3.67002	183	Austria	genus
532826	2.88589	86	Austria	genus
532915	3.71689	272	Austria	genus
SZAXPI003409-8	4.16383	259	China	genus
SZAXPI003410-3	3.15294	141	China	genus
SZAXPI003411-6	3.23364	193	China	genus
SZAXPI003412-1	3.62355	143	China	genus
SZAXPI003413-4	3.14648	233	China	genus
SZAXPI003414-3	2.6705	102	China	genus
SZAXPI003415-12	2.40421	117	China	genus
SZAXPI003416-4	2.56968	76	China	genus
SZAXPI003417-4	2.43288	115	China	genus
SZAXPI003418-8	3.19177	124	China	genus
SZAXPI003419-6	2.27937	63	China	genus
SZAXPI003420-4	3.38286	197	China	genus
SZAXPI003421-5	3.29467	170	China	genus
SZAXPI003422-11	3.6891	150	China	genus
SZAXPI003423-8	2.63079	86	China	genus
SZAXPI003424-12	3.23889	135	China	genus
SZAXPI003425-1	3.28406	113	China	genus
SZAXPI003426-11	2.69248	111	China	genus
SZAXPI003427-1	2.77124	77	China	genus
SZAXPI003428-6	1.61667	54	China	genus
SZAXPI003429-3	2.64516	84	China	genus
SZAXPI003430-5	2.44207	62	China	genus
SZAXPI003431-1	3.05675	120	China	genus
SZAXPI003432-12	1.82823	112	China	genus
SZAXPI003433-7	2.89492	99	China	genus
SZAXPI003434-7	2.82878	79	China	genus
SZAXPI003435-11	3.71313	249	China	genus
SZAXPI003436-7	3.6081	216	China	genus
SZAXPI003437-3	3.06187	95	China	genus
SZAXPI015209-133	2.32424	120	China	genus
SZAXPI015211-166	3.22617	136	China	genus
SZAXPI015212-113	3.3544	102	China	genus
SZAXPI015213-15	2.81198	116	China	genus
SZAXPI015214-19	2.62619	92	China	genus
SZAXPI015215-20	3.33281	172	China	genus
SZAXPI015216-169	3.77221	234	China	genus
SZAXPI015217-140	3.41751	235	China	genus
SZAXPI015218-16	3.683	265	China	genus
SZAXPI015219-129	2.86345	65	China	genus
SZAXPI015220-136	2.1809	177	China	genus
SZAXPI015221-142	3.19197	145	China	genus
SZAXPI015222-123	3.17116	150	China	genus
SZAXPI015223-158	3.49102	182	China	genus
SZAXPI015224-13	3.06183	168	China	genus
SZAXPI015225-18	3.61956	223	China	genus
SZAXPI015226-14	3.4118	168	China	genus
SZAXPI015227-13	3.89288	246	China	genus
SZAXPI015228-14	2.64482	95	China	genus
SZAXPI015229-15	1.39969	71	China	genus
SZAXPI015230-16	3.37606	140	China	genus
SZAXPI015231-17	2.48126	104	China	genus
SZAXPI015232-18	2.43497	59	China	genus
SZAXPI015233-19	2.46701	92	China	genus
SZAXPI015234-20	3.50614	157	China	genus
SZAXPI015235-21	2.97356	141	China	genus
SZAXPI015237-23	2.22817	60	China	genus
SZAXPI015238-24	2.86529	110	China	genus
SZAXPI015239-25	1.45991	54	China	genus
SZAXPI015240-26	3.22166	163	China	genus
SZAXPI015241-27	3.27456	172	China	genus
SZAXPI015242-30	3.18352	161	China	genus
SZAXPI015243-31	3.48026	180	China	genus
SZAXPI015244-32	2.80385	224	China	genus
SZAXPI015245-33	3.03784	143	China	genus
SZAXPI015246-34	2.95597	122	China	genus
SZAXPI015247-35	3.17173	121	China	genus
SZAXPI015248-36	2.81899	113	China	genus
SZAXPI015249-37	3.72717	190	China	genus
SZAXPI015250-39	3.6846	253	China	genus
SZAXPI015251-41	3.50723	193	China	genus
SZAXPI015252-43	3.27283	145	China	genus
SZAXPI015253-44	3.14631	213	China	genus
SZAXPI015254-45	2.79839	84	China	genus
SZAXPI015255-46	3.64375	149	China	genus
SZAXPI015256-47	2.14503	98	China	genus
SZAXPI015257-56	3.1006	88	China	genus
SZAXPI015258-57	3.54166	173	China	genus
SZAXPI015259-62	2.98687	89	China	genus
SZAXPI015260-74	3.13145	95	China	genus
SZAXPI015261-75	3.13876	193	China	genus
SZAXPI015262-79	3.78328	206	China	genus
SZAXPI015263-84	3.74864	211	China	genus
SZAXPI015264-87	3.68596	234	China	genus
SZAXPI015265-88	3.14146	97	China	genus
SZAXPI015266-89	2.84812	100	China	genus
SZAXPI015267-102	2.90454	139	China	genus
SZAXPI015268-109	3.58605	203	China	genus
SZAXPI015269-94	3.74792	222	China	genus
SZAXPI015270-90	3.47437	147	China	genus
SZAXPI015271-93	3.62029	152	China	genus
SZAXPI015272-108	2.96916	143	China	genus
SZAXPI015273-95	3.25304	123	China	genus
SZAXPI015274-111	2.97211	92	China	genus
SZAXPI017451-16	1.54468	54	China	genus
SZAXPI017452-17	2.95648	93	China	genus
SZAXPI017453-19	3.61021	195	China	genus
SZAXPI017454-20	3.51315	151	China	genus
SZAXPI017455-21	3.07328	100	China	genus
SZAXPI017456-23	3.47109	144	China	genus
SZAXPI017457-24	3.34449	186	China	genus
SZAXPI017458-25	3.14357	113	China	genus
SZAXPI017459-26	2.95441	70	China	genus
SZAXPI017460-27	3.32998	176	China	genus
SZAXPI017461-32	2.99452	83	China	genus
SZAXPI017462-33	3.52102	145	China	genus
SZAXPI017463-36	3.60864	159	China	genus
SZAXPI017464-37	2.87066	109	China	genus
SZAXPI017465-43	2.79442	123	China	genus
SZAXPI017466-84	3.85389	225	China	genus
SZAXPI017467-87	3.23016	181	China	genus
SZAXPI017468-88	3.25965	122	China	genus
SZAXPI017580-90	3.08593	152	China	genus
SZAXPI017581-93	3.42882	223	China	genus
SZAXPI017582-94	2.08009	52	China	genus
SZAXPI017583-102	2.81368	114	China	genus
SZAXPI017584-108	3.36745	206	China	genus
SZAXPI017585-109	2.41571	93	China	genus
SZAXPI017586-111	3.22648	138	China	genus
SZAXPI017587-113	2.95619	84	China	genus
SZAXPI017588-123	3.61846	165	China	genus
SZAXPI017589-133	1.95963	105	China	genus
SZAXPI017590-136	3.08293	138	China	genus
SZAXPI017591-140	3.79158	186	China	genus
SZAXPI017592-142	3.61764	205	China	genus
SZAXPI017593-158	3.49027	187	China	genus
SZAXPI017594-166	3.65348	182	China	genus
SZAXPI017595-169	3.1249	121	China	genus
A1	3.58845	173	India	genus
A10	2.92269	60	India	genus
A11	3.26252	145	India	genus
A12	2.89677	61	India	genus
A13	3.00076	50	India	genus
A14	2.4511	40	India	genus
A15	1.1439	33	India	genus
A2	2.85881	125	India	genus
A3	3.02744	63	India	genus
A4	3.17571	106	India	genus
A5	3.22622	104	India	genus
A6	3.1516	72	India	genus
A7	2.71799	85	India	genus
A8	1.13832	33	India	genus
A9	1.99289	37	India	genus
HAG	1.01957	47	India	genus
HAH	1.1958	48	India	genus
HAI	1.25613	51	India	genus
HAJ	2.51032	44	India	genus
HAK	2.33728	138	India	genus
HAL	2.31199	98	India	genus
HAM	3.53948	137	India	genus
HAN	2.54902	49	India	genus
HAO	2.10543	57	India	genus
HAP	1.04191	48	India	genus
HAR	0.382219	20	India	genus
HAT	0.875129	57	India	genus
HBR	2.47082	57	India	genus
HCL	0.797114	35	India	genus
HCM	1.7328	69	India	genus
HCN	3.26344	108	India	genus
HCO	1.0272	49	India	genus
HCP	3.72261	118	India	genus
HCQ	3.26551	84	India	genus
HCR	2.45651	91	India	genus
HCS	2.33396	76	India	genus
HCT	1.1108	31	India	genus
HCU	1.81997	36	India	genus
HCV	1.02493	53	India	genus
HCY	2.15525	44	India	genus
HDB	2.42188	60	India	genus
HDF	1.88541	43	India	genus
HP	1.47837	62	India	genus
HR	1.22382	37	India	genus
HS	2.08361	101	India	genus
JA	3.07007	107	India	genus
JB	2.49019	99	India	genus
JC	2.51503	89	India	genus
JD	3.30745	127	India	genus
JE	3.68479	147	India	genus
JG	3.52637	164	India	genus
JH	2.30433	41	India	genus
JI	2.76244	135	India	genus
JJ	3.55544	163	India	genus
JK	3.68057	160	India	genus
JL	3.10332	136	India	genus
JM	2.91502	105	India	genus
JN	2.89027	103	India	genus
JO	2.74585	130	India	genus
JP	3.79637	227	India	genus
CCIS00146684ST-4-0	4.18486	260	France	genus
CCIS00281083ST-3-0	2.56947	104	France	genus
CCIS02124300ST-4-0	3.77649	166	France	genus
CCIS02379307ST-4-0	3.351	118	France	genus
CCIS02856720ST-4-0	3.71712	214	France	genus
CCIS03473770ST-4-0	4.23587	284	France	genus
CCIS03857607ST-4-0	3.20294	227	France	genus
CCIS05314658ST-4-0	3.71136	228	France	genus
CCIS06260551ST-3-0	3.97008	245	France	genus
CCIS07539127ST-4-0	4.16928	259	France	genus
CCIS07648107ST-4-0	3.60633	201	France	genus
CCIS09568613ST-4-0	4.22625	298	France	genus
CCIS10706551ST-3-0	2.96691	115	France	genus
CCIS11015875ST-4-0	3.87191	285	France	genus
CCIS11354283ST-4-0	3.68864	181	France	genus
CCIS11362406ST-4-0	3.93206	251	France	genus
CCIS12370844ST-4-0	2.7325	43	France	genus
CCIS12656533ST-4-0	4.13155	284	France	genus
CCIS13047523ST-4-0	2.8348	115	France	genus
CCIS14449628ST-4-0	3.23208	145	France	genus
CCIS15794887ST-4-0	3.86359	147	France	genus
CCIS16326685ST-4-0	3.16809	206	France	genus
CCIS16383318ST-4-0	3.75293	202	France	genus
CCIS16561622ST-4-0	3.91911	239	France	genus
CCIS17669415ST-4-0	3.85987	240	France	genus
CCIS20795251ST-4-0	3.92122	257	France	genus
CCIS21126322ST-4-0	3.86814	248	France	genus
CCIS21278152ST-4-0	4.13581	291	France	genus
CCIS22416007ST-4-0	3.49699	156	France	genus
CCIS22958137ST-20-0	3.76445	208	France	genus
CCIS23164343ST-4-0	3.58917	212	France	genus
CCIS24254057ST-4-0	2.85308	168	France	genus
CCIS27304052ST-3-0	4.04073	233	France	genus
CCIS27927933ST-4-0	2.58103	163	France	genus
CCIS29210128ST-4-0	2.93143	101	France	genus
CCIS29688262ST-20-0	2.9274	163	France	genus
CCIS32452666ST-4-0	3.91066	216	France	genus
CCIS33816588ST-4-0	4.1547	298	France	genus
CCIS34055159ST-4-0	3.02388	163	France	genus
CCIS34604008ST-4-0	3.57432	190	France	genus
CCIS35100175ST-4-0	4.03525	267	France	genus
CCIS36699628ST-4-0	3.1037	138	France	genus
CCIS36797902ST-4-0	3.97984	231	France	genus
CCIS38765456ST-20-0	4.10543	358	France	genus
CCIS40244499ST-3-0	3.06494	142	France	genus
CCIS41222843ST-4-0	3.73435	231	France	genus
CCIS41288781ST-4-0	3.3349	121	France	genus
CCIS41548810ST-4-0	3.78706	218	France	genus
CCIS41692898ST-4-0	3.50928	129	France	genus
CCIS44093303ST-4-0	2.48121	103	France	genus
CCIS44757994ST-4-0	3.56867	208	France	genus
CCIS45571137ST-3-0	2.83142	167	France	genus
CCIS45793747ST-4-0	3.72597	255	France	genus
CCIS46047672ST-4-0	3.56964	146	France	genus
CCIS46467422ST-4-0	2.07909	39	France	genus
CCIS47284573ST-4-0	4.17991	245	France	genus
CCIS48174381ST-4-0	3.46385	203	France	genus
CCIS48725289ST-4-0	3.9227	192	France	genus
CCIS50003399ST-4-0	3.16545	90	France	genus
CCIS50148151ST-4-0	3.15945	129	France	genus
CCIS50471204ST-4-0	3.94942	249	France	genus
CCIS51595129ST-4-0	4.02353	258	France	genus
CCIS52370277ST-4-0	3.31964	222	France	genus
CCIS53043478ST-4-0	3.79668	194	France	genus
CCIS55230578ST-4-0	3.76951	199	France	genus
CCIS58234805ST-4-0	3.2431	129	France	genus
CCIS59132091ST-4-0	3.17153	217	France	genus
CCIS61287323ST-4-0	3.67912	162	France	genus
CCIS62605362ST-3-0	3.86828	279	France	genus
CCIS62794166ST-4-0	3.93734	211	France	genus
CCIS63448910ST-4-0	2.4648	84	France	genus
CCIS63468405ST-4-0	3.84424	202	France	genus
CCIS63910149ST-4-0	3.79668	164	France	genus
CCIS64773582ST-4-0	3.85101	240	France	genus
CCIS64785924ST-20-0	3.7834	147	France	genus
CCIS65479369ST-4-0	3.38436	80	France	genus
CCIS71301801ST-4-0	2.96465	155	France	genus
CCIS71578391ST-4-0	3.32889	246	France	genus
CCIS72607085ST-4-0	3.00153	97	France	genus
CCIS74239020ST-4-0	4.07879	228	France	genus
CCIS76845094ST-20-0	3.67613	154	France	genus
CCIS77252613ST-4-0	3.64418	217	France	genus
CCIS78100604ST-4-0	3.42615	166	France	genus
CCIS78318719ST-4-0	3.95384	256	France	genus
CCIS79210440ST-3-0	4.0087	190	France	genus
CCIS80834637ST-4-0	2.78339	141	France	genus
CCIS81139242ST-4-0	3.19838	141	France	genus
CCIS81887263ST-4-0	4.19558	276	France	genus
CCIS82146115ST-4-0	3.45616	152	France	genus
CCIS82507866ST-3-0	3.61193	192	France	genus
CCIS82944710ST-20-0	3.53936	111	France	genus
CCIS83870198ST-4-0	3.44773	232	France	genus
CCIS84543192ST-4-0	3.08668	160	France	genus
CCIS85214191ST-3-0	2.1206	62	France	genus
CCIS87116798ST-4-0	3.9169	266	France	genus
CCIS87167916ST-4-0	3.33011	162	France	genus
CCIS87252800ST-4-0	3.13574	120	France	genus
CCIS87605453ST-4-0	2.91706	131	France	genus
CCIS88007743ST-4-0	3.40647	131	France	genus
CCIS88317640ST-4-0	3.54293	238	France	genus
CCIS90164298ST-4-0	3.89197	254	France	genus
CCIS91228662ST-4-0	3.64642	178	France	genus
CCIS93040568ST-20-0	2.93992	65	France	genus
CCIS94417875ST-3-0	3.81948	241	France	genus
CCIS94603952ST-4-0	3.70408	215	France	genus
CCIS95097901ST-4-0	3.30449	142	France	genus
CCIS95409808ST-4-0	3.68458	277	France	genus
CCIS98482370ST-3-0	3.20822	130	France	genus
CCIS98512455ST-4-0	3.81044	151	France	genus
CCIS98832363ST-4-0	4.1645	301	France	genus
MMRS11288076ST-27-0-0	3.70993	183	USA	genus
MMRS11932626ST-27-0-0	4.08672	212	USA	genus
MMRS12272136ST-27-0-0	3.50241	187	USA	genus
MMRS14379078ST-27-0-0	3.26627	112	USA	genus
MMRS15137911ST-27-0-0	3.94427	246	USA	genus
MMRS16644320ST-27-0-0	3.53599	121	USA	genus
MMRS17603756ST-27-0-0	2.75559	87	USA	genus
MMRS17963147ST-27-0-0	3.39642	221	USA	genus
MMRS18295921ST-27-0-0	3.58584	205	USA	genus
MMRS20257302ST-27-0-0	4.26984	295	USA	genus
MMRS21365932ST-27-0-0	3.89481	235	USA	genus
MMRS24340226ST-27-0-0	2.71035	94	USA	genus
MMRS25211151ST-27-0-0	3.58271	188	USA	genus
MMRS25641480ST-27-0-0	3.70129	198	USA	genus
MMRS29805707ST-27-0-0	3.37867	174	USA	genus
MMRS31306426ST-27-0-0	3.19514	139	USA	genus
MMRS32573774ST-27-0-0	4.05471	301	USA	genus
MMRS33294861ST-27-0-0	3.96973	234	USA	genus
MMRS34525504ST-27-0-0	3.12669	191	USA	genus
MMRS34569532ST-27-0-0	4.05409	296	USA	genus
MMRS35808664ST-27-0-0	3.29171	194	USA	genus
MMRS36405092ST-27-0-0	3.36758	159	USA	genus
MMRS38861560ST-27-0-0	3.76116	223	USA	genus
MMRS38954404ST-27-0-0	4.2595	255	USA	genus
MMRS39415781ST-27-0-0	3.20177	126	USA	genus
MMRS39582183ST-27-0-0	4.17468	281	USA	genus
MMRS40913371ST-27-0-0	2.87143	146	USA	genus
MMRS41266697ST-27-0-0	3.0722	126	USA	genus
MMRS41711735ST-27-0-0	3.09957	96	USA	genus
MMRS42780924ST-27-0-0	2.49682	172	USA	genus
MMRS43563715ST-27-0-0	3.49107	190	USA	genus
MMRS43939546ST-27-0-0	3.40426	169	USA	genus
MMRS44197125ST-27-0-0	3.44346	187	USA	genus
MMRS44203591ST-27-0-0	2.00021	91	USA	genus
MMRS44587603ST-27-0-0	3.97023	230	USA	genus
MMRS47662059ST-27-0-0	4.10602	253	USA	genus
MMRS47685461ST-27-0-0	2.80217	140	USA	genus
MMRS51307502ST-27-0-0	4.03093	306	USA	genus
MMRS51410669ST-27-0-0	3.85681	307	USA	genus
MMRS51728985ST-27-0-0	1.78883	26	USA	genus
MMRS51737257ST-27-0-0	3.95611	232	USA	genus
MMRS54246132ST-27-0-0	3.59803	241	USA	genus
MMRS54316675ST-27-0-0	3.90873	276	USA	genus
MMRS55294627ST-27-0-0	3.32491	143	USA	genus
MMRS56137463ST-27-0-0	2.91429	97	USA	genus
MMRS57276462ST-27-0-0	4.08487	212	USA	genus
MMRS57569834ST-27-0-0	2.78756	142	USA	genus
MMRS59699117ST-27-0-0	2.44932	89	USA	genus
MMRS61683006ST-27-0-0	3.23589	136	USA	genus
MMRS62192467ST-27-0-0	2.85446	86	USA	genus
MMRS62376181ST-27-0-0	3.03299	135	USA	genus
MMRS62666492ST-27-0-0	3.92898	235	USA	genus
MMRS64281211ST-27-0-0	3.03072	136	USA	genus
MMRS64281551ST-27-0-0	2.87374	145	USA	genus
MMRS65205033ST-27-0-0	3.14366	197	USA	genus
MMRS65742083ST-27-0-0	3.79307	275	USA	genus
MMRS65862658ST-27-0-0	3.98707	257	USA	genus
MMRS65945127ST-27-0-0	2.0315	83	USA	genus
MMRS66868025ST-27-0-0	3.22766	135	USA	genus
MMRS67096717ST-27-0-0	3.62113	185	USA	genus
MMRS67247116ST-27-0-0	3.07922	218	USA	genus
MMRS68630931ST-27-0-0	3.0973	167	USA	genus
MMRS68910755ST-27-0-0	2.7517	142	USA	genus
MMRS71762412ST-27-0-0	3.17331	252	USA	genus
MMRS72980899ST-27-0-0	3.47069	165	USA	genus
MMRS73787048ST-27-0-0	3.83596	163	USA	genus
MMRS77018926ST-27-0-0	3.74965	187	USA	genus
MMRS77321055ST-27-0-0	3.62939	152	USA	genus
MMRS77487595ST-27-0-0	4.03378	241	USA	genus
MMRS78791111ST-27-0-0	3.0146	145	USA	genus
MMRS79893829ST-27-0-0	3.25243	176	USA	genus
MMRS80093644ST-27-0-0	3.37405	211	USA	genus
MMRS81130264ST-27-0-0	2.85588	108	USA	genus
MMRS81135225ST-27-0-0	3.37815	193	USA	genus
MMRS81194191ST-27-0-0	3.26539	151	USA	genus
MMRS81671217ST-27-0-0	3.90088	255	USA	genus
MMRS84085284ST-27-0-0	3.1241	128	USA	genus
MMRS84159866ST-27-0-0	4.17842	340	USA	genus
MMRS84954772ST-27-0-0	3.65498	192	USA	genus
MMRS85382779ST-27-0-0	3.89284	223	USA	genus
MMRS85438660ST-27-0-0	1.7945	37	USA	genus
MMRS85548821ST-27-0-0	3.12703	208	USA	genus
MMRS86168210ST-27-0-0	3.70744	168	USA	genus
MMRS86178473ST-27-0-0	3.43506	178	USA	genus
MMRS86958796ST-27-0-0	3.52974	157	USA	genus
MMRS87723283ST-27-0-0	3.35398	155	USA	genus
MMRS88581325ST-27-0-0	4.2392	276	USA	genus
MMRS90191266ST-27-0-0	3.9284	267	USA	genus
MMRS91297590ST-27-0-0	3.42075	146	USA	genus
MMRS92544445ST-27-0-0	2.67334	170	USA	genus
MMRS92546335ST-27-0-0	3.30139	117	USA	genus
MMRS93621581ST-27-0-0	3.86915	281	USA	genus
MMRS94549160ST-27-0-0	4.20164	292	USA	genus
MMRS95277876ST-27-0-0	4.06935	275	USA	genus
MMRS95479054ST-27-0-0	3.98057	223	USA	genus
MMRS95674036ST-27-0-0	2.47767	82	USA	genus
MMRS96422329ST-27-0-0	3.5728	190	USA	genus
MMRS97052561ST-27-0-0	3.37045	228	USA	genus
MMRS97307143ST-27-0-0	3.34476	149	USA	genus
MMRS97327636ST-27-0-0	3.59392	188	USA	genus
MMRS99045180ST-27-0-0	2.71111	105	USA	genus
GF06	2.60688	84	Italy	genus
SBJ01C	3.34969	176	Italy	genus
SBJ02C	3.71249	205	Italy	genus
SBJ03H	2.58417	143	Italy	genus
SBJ04C	3.72541	198	Italy	genus
SBJ05C	3.40971	169	Italy	genus
SBJ06C	3.593	193	Italy	genus
SBJ07C	3.68394	249	Italy	genus
SBJ10C	3.94175	262	Italy	genus
SBJ12C	3.61651	222	Italy	genus
SBJ16H	3.45826	154	Italy	genus
SBJ17H	2.45271	80	Italy	genus
SBJ18H	3.38113	116	Italy	genus
SBJ20C	3.6084	186	Italy	genus
SBJ21H	3.40217	164	Italy	genus
SBJ22C	3.33089	151	Italy	genus
SBJ24H	3.26233	124	Italy	genus
SBJ25C	4.0155	261	Italy	genus
SBJ26C	3.17034	121	Italy	genus
SBJ27C	3.31663	202	Italy	genus
SBJ29C	3.76725	195	Italy	genus
SBJ31C	3.69575	127	Italy	genus
SBJ32C	3.87558	187	Italy	genus
SBJ33C	3.78631	198	Italy	genus
SBJ34H	4.02499	226	Italy	genus
SBJ35C	3.45023	162	Italy	genus
SBJ36C	3.71486	144	Italy	genus
SBJ37H	3.60401	132	Italy	genus
SBJ39C	3.52364	165	Italy	genus
SBJ40C	3.54968	227	Italy	genus
SBJ42C	3.84105	256	Italy	genus
SBJ45H	3.53192	200	Italy	genus
SBJ46H	3.08189	173	Italy	genus
SBJ47C	3.796	267	Italy	genus
SBJ49C	3.26208	222	Italy	genus
SBJ50C	3.76531	244	Italy	genus
SBJ51C	4.08033	251	Italy	genus
SBJ52C	3.92435	232	Italy	genus
SBJ53C	3.90293	197	Italy	genus
SBJ55C	3.91128	230	Italy	genus
SBJ57H	3.75966	225	Italy	genus
SBJ60H	3.56937	195	Italy	genus
SBJ61C	3.22552	139	Italy	genus
SBJ64C	3.51808	187	Italy	genus
SBJ65H	3.11524	137	Italy	genus
SBJ67H	3.70617	225	Italy	genus
SBJ68H	3.43412	166	Italy	genus
SBJ69H	3.34476	132	Italy	genus
SBJ73H	3.51305	160	Italy	genus
SBJ74H	3.3867	142	Italy	genus
SBJ75H	3.44407	140	Italy	genus
SBJ77H	4.28662	251	Italy	genus
SBJ78H	3.41058	141	Italy	genus
SBJ79H	3.44189	163	Italy	genus
SBJ80H	3.18608	129	Italy	genus
SBJ81H	2.87445	116	Italy	genus
SBJ82H	3.18344	105	Italy	genus
SBJ83H	2.95964	112	Italy	genus
SBJ84H	3.45975	130	Italy	genus
VF00TL	2.89829	149	Italy	genus
VF06	2.75064	85	Italy	genus
VF10	3.76958	208	Italy	genus
VF100	3.88611	210	Italy	genus
VF107	2.8315	101	Italy	genus
VF114	2.43481	88	Italy	genus
VF120	3.40224	139	Italy	genus
VF140	3.04696	152	Italy	genus
VF145	3.22769	164	Italy	genus
VF154	1.58679	41	Italy	genus
VF166	2.58517	64	Italy	genus
VF170	3.82592	215	Italy	genus
VF174	2.25848	129	Italy	genus
VF176	3.11559	121	Italy	genus
VF18	2.35264	96	Italy	genus
VF189	3.29732	188	Italy	genus
VF192	3.7246	172	Italy	genus
VF206	2.93161	86	Italy	genus
VF207	3.20765	155	Italy	genus
VF208	0.126639	20	Italy	genus
VF212	3.25006	160	Italy	genus
VF216	0.790377	23	Italy	genus
VF217	1.79556	36	Italy	genus
VF232	2.7022	108	Italy	genus
VF234	3.37692	138	Italy	genus
VF251	2.63168	126	Italy	genus
VF255	2.96481	99	Italy	genus
VF259	2.78007	70	Italy	genus
VF261	1.97789	54	Italy	genus
VF262	3.30722	124	Italy	genus
VF263	3.26578	137	Italy	genus
VF264	3.59383	238	Italy	genus
VF265	3.31339	116	Italy	genus
VF270	3.40971	181	Italy	genus
VF273	2.36153	76	Italy	genus
VF279	2.13417	53	Italy	genus
VF28	3.6646	243	Italy	genus
VF281	2.10596	57	Italy	genus
VF29	3.65895	192	Italy	genus
VF300	3.37393	200	Italy	genus
VF31	3.40011	213	Italy	genus
VF40	3.05687	185	Italy	genus
VF43	1.51088	64	Italy	genus
VF65	2.71614	161	Italy	genus
VF71	2.13442	49	Italy	genus
VF73	3.55717	191	Italy	genus
VF77	3.73394	239	Italy	genus
VF84	3.05395	135	Italy	genus
VF95	2.41036	94	Italy	genus
1	2.66681	81	Japan	genus
10021	2.47729	108	Japan	genus
10023	2.72247	72	Japan	genus
10025	3.0107	141	Japan	genus
10029	3.20185	173	Japan	genus
10030	2.38973	87	Japan	genus
10031	2.12701	121	Japan	genus
10033	3.90221	218	Japan	genus
10036	2.55999	81	Japan	genus
10037	2.70602	69	Japan	genus
10038	2.74447	110	Japan	genus
10040	3.47368	109	Japan	genus
10046	3.63581	205	Japan	genus
10047	3.39492	242	Japan	genus
10048	3.32816	148	Japan	genus
10052	3.24051	142	Japan	genus
10055	2.81796	105	Japan	genus
10058	2.84689	143	Japan	genus
10059	3.08405	163	Japan	genus
10060	2.47079	65	Japan	genus
10067	2.9578	132	Japan	genus
10073	3.66044	191	Japan	genus
10074	3.4713	186	Japan	genus
10080	2.02665	90	Japan	genus
10081	3.23643	88	Japan	genus
10091	3.40751	187	Japan	genus
10092	2.96159	137	Japan	genus
10097	2.89724	145	Japan	genus
10099	3.68225	244	Japan	genus
10100	2.35666	82	Japan	genus
10103	3.06972	124	Japan	genus
10105	3.52262	224	Japan	genus
10106	2.24388	111	Japan	genus
10107	2.28098	65	Japan	genus
10114	2.9278	88	Japan	genus
10118	3.32937	89	Japan	genus
10119	2.79839	111	Japan	genus
10124	3.50815	129	Japan	genus
10126	2.79712	126	Japan	genus
10132	3.09883	93	Japan	genus
10134	3.32129	121	Japan	genus
10135	3.37591	173	Japan	genus
10140	3.28934	133	Japan	genus
10144	3.05458	126	Japan	genus
10147	3.33154	146	Japan	genus
10150	3.30862	156	Japan	genus
10151	3.18639	141	Japan	genus
10152	3.04325	82	Japan	genus
10154	3.29968	130	Japan	genus
10158	3.17807	136	Japan	genus
10165	3.96679	231	Japan	genus
10168	3.36935	126	Japan	genus
10169	3.0972	73	Japan	genus
10171	4.05159	275	Japan	genus
10177	1.88463	108	Japan	genus
10178	3.534	182	Japan	genus
10183	1.61794	45	Japan	genus
10185	2.92991	172	Japan	genus
10188	2.3894	114	Japan	genus
10191	3.1597	150	Japan	genus
10195	2.42539	62	Japan	genus
10197	1.64297	56	Japan	genus
10198	2.71055	94	Japan	genus
10199	2.75354	122	Japan	genus
10200	3.71103	215	Japan	genus
10201	3.03803	85	Japan	genus
10203	2.31086	104	Japan	genus
10206	2.42796	140	Japan	genus
10207	2.58547	246	Japan	genus
10208	3.16571	155	Japan	genus
10212	2.47062	162	Japan	genus
10213	3.00102	123	Japan	genus
10215	3.25655	161	Japan	genus
10219	2.39368	102	Japan	genus
10221	3.85991	235	Japan	genus
10223	2.62652	89	Japan	genus
10226	2.98121	202	Japan	genus
10229	3.02503	121	Japan	genus
10231	2.45037	170	Japan	genus
10232	3.99181	242	Japan	genus
10235	2.14715	104	Japan	genus
10236	1.626	52	Japan	genus
10237	3.01363	87	Japan	genus
10238	2.51638	94	Japan	genus
10244	2.79221	110	Japan	genus
10246	2.09599	42	Japan	genus
10248	2.84894	158	Japan	genus
10249	3.27704	116	Japan	genus
10250	3.07513	119	Japan	genus
10254	3.97551	298	Japan	genus
10258	2.62785	75	Japan	genus
10259	2.58551	92	Japan	genus
10260	3.19579	122	Japan	genus
10262	2.40958	51	Japan	genus
10265	3.25447	184	Japan	genus
10266	2.79278	109	Japan	genus
10267	2.31704	87	Japan	genus
10269	3.70552	263	Japan	genus
10271	2.73983	120	Japan	genus
10272	2.38839	61	Japan	genus
10273	3.28481	147	Japan	genus
10274	2.61075	71	Japan	genus
10277	3.67272	212	Japan	genus
10284	3.6404	283	Japan	genus
10298	3.38951	165	Japan	genus
10301	2.82181	109	Japan	genus
10302	2.64564	114	Japan	genus
10303	3.10432	117	Japan	genus
10304	2.24771	65	Japan	genus
10306	3.0665	81	Japan	genus
10307	3.4287	165	Japan	genus
10308	3.7912	254	Japan	genus
10309	2.03725	135	Japan	genus
10315	3.31637	138	Japan	genus
10317	2.81463	174	Japan	genus
10318	2.79997	130	Japan	genus
10320	3.11011	99	Japan	genus
10322	3.97956	263	Japan	genus
10323	2.88634	119	Japan	genus
10324	3.44306	147	Japan	genus
10325	2.53285	153	Japan	genus
10330	2.3735	82	Japan	genus
10332	2.88789	144	Japan	genus
10333	3.49071	161	Japan	genus
10334	3.35472	164	Japan	genus
10335	3.37997	146	Japan	genus
10338	2.94576	132	Japan	genus
10339	2.88989	128	Japan	genus
10340	2.52323	108	Japan	genus
10341	3.06353	150	Japan	genus
10345	3.04487	148	Japan	genus
10349	3.48766	177	Japan	genus
10350	2.83954	167	Japan	genus
10353	2.77965	80	Japan	genus
10354	2.8278	99	Japan	genus
10356	3.16605	171	Japan	genus
10357	3.38221	149	Japan	genus
10358	2.30654	61	Japan	genus
10362	3.5959	152	Japan	genus
10364	2.39589	81	Japan	genus
10366	3.41867	185	Japan	genus
10367	2.77264	127	Japan	genus
10371	3.11905	96	Japan	genus
10377	3.81317	228	Japan	genus
10378	3.01032	102	Japan	genus
10380	4.01122	268	Japan	genus
10385	1.63945	103	Japan	genus
10389	3.02869	112	Japan	genus
10390	2.46908	69	Japan	genus
10456	3.1831	133	Japan	genus
10459	2.92898	126	Japan	genus
10461	3.03062	155	Japan	genus
10462	2.23095	65	Japan	genus
10463	3.44942	129	Japan	genus
10464	2.17061	82	Japan	genus
10465	2.86157	147	Japan	genus
10468	3.07159	155	Japan	genus
10469	3.20505	133	Japan	genus
10473	3.46375	168	Japan	genus
10476	2.14234	84	Japan	genus
10480	2.65206	115	Japan	genus
10483	3.24512	195	Japan	genus
10486	3.18706	154	Japan	genus
10487	3.48988	120	Japan	genus
10489	3.05329	158	Japan	genus
10492	2.23228	63	Japan	genus
10497	2.3467	63	Japan	genus
10503	4.04167	183	Japan	genus
10504	3.18926	112	Japan	genus
10505	3.40086	173	Japan	genus
10508	2.74314	149	Japan	genus
10510	1.63516	27	Japan	genus
10512	3.05188	149	Japan	genus
10513	2.52915	51	Japan	genus
10514	2.98061	163	Japan	genus
10515	2.52021	60	Japan	genus
10519	2.82352	138	Japan	genus
10523	3.09241	131	Japan	genus
10525	2.96505	120	Japan	genus
10527	2.55267	159	Japan	genus
10532	3.52069	180	Japan	genus
10537	2.42544	116	Japan	genus
10541	3.54174	264	Japan	genus
10542	2.46395	137	Japan	genus
10543	2.63584	176	Japan	genus
10544	2.92627	87	Japan	genus
10545	2.59666	92	Japan	genus
10550	2.82313	115	Japan	genus
10556	2.38607	170	Japan	genus
10559	2.92407	120	Japan	genus
10562	2.58386	74	Japan	genus
10565	3.59018	170	Japan	genus
10566	3.33828	202	Japan	genus
10568	3.51162	180	Japan	genus
10570	2.36059	38	Japan	genus
10576	3.1629	200	Japan	genus
10577	2.79451	90	Japan	genus
10578	3.66825	237	Japan	genus
10579	3.49776	208	Japan	genus
10582	3.17134	78	Japan	genus
10583	3.06286	151	Japan	genus
10584	2.88307	139	Japan	genus
10585	2.73164	113	Japan	genus
10586	2.11893	58	Japan	genus
10587	1.59176	88	Japan	genus
10589	2.56932	199	Japan	genus
10591	1.89997	35	Japan	genus
10592	2.9796	111	Japan	genus
10593	1.93137	127	Japan	genus
10595	3.31191	163	Japan	genus
10596	3.10613	132	Japan	genus
10598	2.10901	37	Japan	genus
10601	3.57879	168	Japan	genus
10603	2.10096	66	Japan	genus
10604	2.282	152	Japan	genus
10609	3.0381	138	Japan	genus
10615	3.24263	143	Japan	genus
10616	3.28582	192	Japan	genus
10618	3.22353	144	Japan	genus
10620	2.50654	158	Japan	genus
10621	2.59387	92	Japan	genus
10622	2.39318	83	Japan	genus
10627	3.12463	202	Japan	genus
10628	3.37377	159	Japan	genus
10632	2.60503	159	Japan	genus
10635	3.485	140	Japan	genus
10639	2.03705	70	Japan	genus
10644	3.51055	199	Japan	genus
10645	3.71598	254	Japan	genus
10646	2.42169	63	Japan	genus
10647	3.20919	154	Japan	genus
10648	1.22883	40	Japan	genus
10656	2.84309	177	Japan	genus
10657	3.03005	92	Japan	genus
10659	2.45594	59	Japan	genus
10660	3.08464	88	Japan	genus
10661	3.3067	219	Japan	genus
10663	1.68353	104	Japan	genus
10665	2.2816	102	Japan	genus
10667	2.97564	61	Japan	genus
10668	3.02937	105	Japan	genus
10670	2.76623	109	Japan	genus
10671	2.54233	128	Japan	genus
10674	2.92518	116	Japan	genus
10675	3.40582	154	Japan	genus
10678	2.90382	117	Japan	genus
10684	3.30124	243	Japan	genus
10694	2.21533	52	Japan	genus
10697	3.30476	150	Japan	genus
10698	2.30191	149	Japan	genus
10700	2.38524	143	Japan	genus
10701	2.53207	82	Japan	genus
10709	2.0704	111	Japan	genus
10713	3.2756	136	Japan	genus
10714	3.27438	142	Japan	genus
10715	2.48478	72	Japan	genus
10716	3.0136	136	Japan	genus
10717	2.72329	126	Japan	genus
10718	1.64278	46	Japan	genus
10720	2.21468	124	Japan	genus
10722	2.26647	69	Japan	genus
10723	2.3065	185	Japan	genus
10725	2.3778	158	Japan	genus
10726	1.78957	106	Japan	genus
10731	3.05432	148	Japan	genus
10733	2.92788	113	Japan	genus
10741	3.3153	57	Japan	genus
10745	2.4195	61	Japan	genus
10747	3.22152	192	Japan	genus
10749	2.8308	107	Japan	genus
10754	3.17506	216	Japan	genus
10756	3.34857	169	Japan	genus
10760	2.3586	65	Japan	genus
10761	3.35535	160	Japan	genus
10762	3.18963	126	Japan	genus
10765	1.22376	79	Japan	genus
10767	3.81513	268	Japan	genus
10772	2.9553	142	Japan	genus
10774	2.68629	155	Japan	genus
10775	3.36115	157	Japan	genus
10776	2.66856	92	Japan	genus
10784	2.00626	76	Japan	genus
10785	2.10862	119	Japan	genus
10788	2.81854	148	Japan	genus
10794	2.08679	77	Japan	genus
10797	2.51065	120	Japan	genus
10801	3.05515	116	Japan	genus
10802	3.78436	230	Japan	genus
10804	2.99292	124	Japan	genus
10805	2.6443	171	Japan	genus
10807	2.25357	60	Japan	genus
10808	2.68185	97	Japan	genus
10812	2.24775	79	Japan	genus
10813	2.35329	98	Japan	genus
10814	1.52314	67	Japan	genus
10816	3.50256	222	Japan	genus
10817	4.01696	269	Japan	genus
10818	2.07703	47	Japan	genus
10819	2.82484	82	Japan	genus
10827	2.55239	95	Japan	genus
10829	2.47989	131	Japan	genus
10832	2.60372	104	Japan	genus
10835	2.53716	62	Japan	genus
10838	2.99044	119	Japan	genus
10839	3.2356	158	Japan	genus
10847	3.57188	170	Japan	genus
10850	2.34779	70	Japan	genus
10853	1.90055	74	Japan	genus
10860	2.16089	72	Japan	genus
10866	3.13088	235	Japan	genus
10869	3.50408	195	Japan	genus
10880	2.59318	126	Japan	genus
10887	2.90124	98	Japan	genus
10888	3.415	183	Japan	genus
10889	2.65341	93	Japan	genus
10890	3.36917	168	Japan	genus
10907	3.11461	114	Japan	genus
10911	1.67062	51	Japan	genus
10913	2.238	100	Japan	genus
10924	2.63678	77	Japan	genus
10931	2.58637	66	Japan	genus
10934	1.52292	114	Japan	genus
10935	3.20688	221	Japan	genus
10938	2.10263	86	Japan	genus
10947	3.12853	117	Japan	genus
10967	2.88349	144	Japan	genus
10968	2.93127	76	Japan	genus
10975	2.75895	113	Japan	genus
10976	3.1576	125	Japan	genus
10980	3.43986	222	Japan	genus
10989	2.38347	105	Japan	genus
10990	2.38864	63	Japan	genus
10992	1.10277	126	Japan	genus
11006	2.56412	47	Japan	genus
11008	2.88193	95	Japan	genus
11010	2.61074	147	Japan	genus
11011	3.08494	141	Japan	genus
11029	3.02924	108	Japan	genus
11030	2.56593	97	Japan	genus
11031	2.9858	221	Japan	genus
11035	3.64826	214	Japan	genus
11036	3.05785	88	Japan	genus
11045	1.68354	107	Japan	genus
11048	2.46573	92	Japan	genus
11049	2.77753	124	Japan	genus
11054	3.25488	97	Japan	genus
11057	4.05123	266	Japan	genus
11062	1.72019	83	Japan	genus
11081	2.95402	82	Japan	genus
11085	2.32068	63	Japan	genus
11097	2.7119	116	Japan	genus
11103	2.07267	88	Japan	genus
11106	2.16871	56	Japan	genus
11110	3.05373	145	Japan	genus
11121	2.43245	110	Japan	genus
11124	2.84129	108	Japan	genus
11128	2.72	89	Japan	genus
11132	1.74071	49	Japan	genus
11141	2.51267	103	Japan	genus
11151	4.11853	263	Japan	genus
11159	2.47789	66	Japan	genus
11162	2.55039	72	Japan	genus
11168	2.51608	112	Japan	genus
11170	2.91456	118	Japan	genus
11171	1.85077	36	Japan	genus
11203	2.8681	130	Japan	genus
11209	2.43954	153	Japan	genus
11210	3.08919	153	Japan	genus
11213	3.04218	203	Japan	genus
11223	3.52537	218	Japan	genus
11224	3.29108	136	Japan	genus
11226	2.85828	157	Japan	genus
11227	3.55599	203	Japan	genus
11237	2.83212	62	Japan	genus
11238	3.52723	174	Japan	genus
11241	2.85697	105	Japan	genus
11243	2.07568	31	Japan	genus
11255	2.35298	110	Japan	genus
11281	3.00835	127	Japan	genus
11294	2.8765	181	Japan	genus
11299	2.49983	91	Japan	genus
11311	3.05987	122	Japan	genus
11343	3.43201	243	Japan	genus
11354	3.26498	188	Japan	genus
11369	2.31876	84	Japan	genus
11379	2.89694	212	Japan	genus
11389	3.13625	103	Japan	genus
11409	2.92467	232	Japan	genus
11413	2.136	68	Japan	genus
11417	3.01495	112	Japan	genus
11419	1.69958	94	Japan	genus
11423	2.57936	135	Japan	genus
11428	2.7223	129	Japan	genus
11431	3.15585	179	Japan	genus
11432	2.50025	117	Japan	genus
11433	2.58216	74	Japan	genus
11434	2.82648	112	Japan	genus
11438	2.26509	102	Japan	genus
11445	3.07313	145	Japan	genus
11448	3.79796	220	Japan	genus
11449	3.50674	260	Japan	genus
11450	2.9217	129	Japan	genus
11451	2.64707	95	Japan	genus
11452	2.26166	130	Japan	genus
11453	3.06281	146	Japan	genus
11454	3.69607	292	Japan	genus
11459	2.89812	117	Japan	genus
11464	1.87102	80	Japan	genus
11467	1.26898	117	Japan	genus
11472	2.69759	108	Japan	genus
11473	3.40045	181	Japan	genus
11475	3.16987	129	Japan	genus
11477	3.66052	179	Japan	genus
11478	3.64561	172	Japan	genus
11480	2.15719	49	Japan	genus
11486	2.52069	79	Japan	genus
11487	3.3146	178	Japan	genus
11489	2.44427	100	Japan	genus
11490	3.0582	181	Japan	genus
11492	3.03705	157	Japan	genus
11495	2.4792	93	Japan	genus
11498	2.51015	134	Japan	genus
11501	1.56055	174	Japan	genus
11510	3.01533	143	Japan	genus
11512	3.20562	163	Japan	genus
11513	2.49745	117	Japan	genus
11521	3.1994	154	Japan	genus
11524	2.68537	148	Japan	genus
11526	2.70769	106	Japan	genus
11527	3.31152	183	Japan	genus
11528	2.99649	81	Japan	genus
11580	2.54304	70	Japan	genus
11607	3.12465	242	Japan	genus
11626	2.78994	123	Japan	genus
11638	2.37825	75	Japan	genus
11641	3.12077	115	Japan	genus
11675	3.31815	140	Japan	genus
11682	3.66736	252	Japan	genus
11694	3.02084	114	Japan	genus
11710	3.62827	86	Japan	genus
11720	2.78104	84	Japan	genus
11754	2.98353	82	Japan	genus
11788	3.63234	208	Japan	genus
11796	3.01758	229	Japan	genus
11817	3.21124	145	Japan	genus
11818	2.82949	80	Japan	genus
11819	2.30577	63	Japan	genus
11820	3.41558	200	Japan	genus
11821	2.83171	84	Japan	genus
11822	2.55796	56	Japan	genus
11823	3.18527	91	Japan	genus
11826	2.57524	89	Japan	genus
11829	3.32452	205	Japan	genus
11831	3.48827	166	Japan	genus
11835	2.64326	84	Japan	genus
11836	3.06743	160	Japan	genus
11838	3.16687	160	Japan	genus
11851	1.73636	142	Japan	genus
11859	2.12497	147	Japan	genus
11873	3.57987	222	Japan	genus
11879	2.45992	72	Japan	genus
11881	3.66462	205	Japan	genus
11885	3.01641	163	Japan	genus
11888	3.24027	209	Japan	genus
11891	3.64891	162	Japan	genus
11893	1.37327	104	Japan	genus
11899	3.18281	117	Japan	genus
11900	2.27946	67	Japan	genus
11918	3.35611	164	Japan	genus
11920	3.38655	207	Japan	genus
11921	3.21894	163	Japan	genus
11922	3.11338	113	Japan	genus
11927	3.56581	156	Japan	genus
11929	2.34929	31	Japan	genus
11940	2.85542	98	Japan	genus
11942	3.1739	121	Japan	genus
11951	2.79918	119	Japan	genus
11955	2.94465	176	Japan	genus
11956	2.23874	125	Japan	genus
11957	2.99466	191	Japan	genus
11965	3.02934	115	Japan	genus
11973	2.78256	163	Japan	genus
11974	1.77806	96	Japan	genus
11982	3.03948	154	Japan	genus
11984	2.37253	134	Japan	genus
11993	2.80758	90	Japan	genus
11996	2.49083	107	Japan	genus
12002	3.8212	238	Japan	genus
12005	3.73876	212	Japan	genus
12014	3.48536	167	Japan	genus
12016	3.094	138	Japan	genus
12020	3.28758	112	Japan	genus
12022	3.19133	199	Japan	genus
12024	2.7987	105	Japan	genus
12025	3.60091	125	Japan	genus
12070	3.41879	152	Japan	genus
12101	3.94642	245	Japan	genus
12106	3.1305	83	Japan	genus
12165	1.97424	73	Japan	genus
12197	3.15342	116	Japan	genus
12204	3.20467	163	Japan	genus
12242	2.74365	97	Japan	genus
12243	2.43669	19	Japan	genus
12276	3.08756	100	Japan	genus
12340	2.65791	162	Japan	genus
12370	3.38435	86	Japan	genus
12389	2.23423	127	Japan	genus
12396	2.03298	38	Japan	genus
31004	3.88246	179	Austria	species
31009	4.11589	323	Austria	species
31021	4.04605	261	Austria	species
31071	3.98509	289	Austria	species
31112	3.26106	159	Austria	species
31129	2.95223	155	Austria	species
31159	2.55125	178	Austria	species
31160	4.43155	386	Austria	species
31188	4.57614	383	Austria	species
31219	4.0311	355	Austria	species
31223	4.53565	492	Austria	species
31232	3.30146	167	Austria	species
31236	3.62076	235	Austria	species
31237	3.59773	210	Austria	species
31267	4.39836	415	Austria	species
31276	4.62086	424	Austria	species
31285	4.40167	431	Austria	species
31300	4.80367	442	Austria	species
31328	4.46703	370	Austria	species
31333	3.77465	226	Austria	species
31343	3.09957	137	Austria	species
31360	3.88658	229	Austria	species
31367	2.48019	303	Austria	species
31379	3.64234	228	Austria	species
31416	1.93766	132	Austria	species
31428	2.66436	156	Austria	species
31446	3.57214	222	Austria	species
31450	3.30116	132	Austria	species
31452	3.79443	344	Austria	species
31489	3.92201	393	Austria	species
31493	3.32349	283	Austria	species
31512	3.34299	191	Austria	species
31519	4.24281	319	Austria	species
31537	3.70829	233	Austria	species
31549	4.13401	370	Austria	species
31557	2.81229	143	Austria	species
31600	4.09304	315	Austria	species
31637	2.93729	142	Austria	species
31685	3.92024	399	Austria	species
31700	4.25038	388	Austria	species
31711	1.48279	82	Austria	species
31714	2.49538	106	Austria	species
31723	2.40405	241	Austria	species
31749	4.06812	369	Austria	species
31750	4.87901	493	Austria	species
31766	2.96106	166	Austria	species
31865	3.00794	280	Austria	species
31866	4.23393	477	Austria	species
31868	4.36214	493	Austria	species
31870	2.86784	134	Austria	species
31871	3.31695	193	Austria	species
31872	3.69977	281	Austria	species
31873	4.31736	411	Austria	species
31874	4.62091	403	Austria	species
31875	4.53223	397	Austria	species
31876	4.25326	349	Austria	species
31877	4.16876	387	Austria	species
31878	4.80773	381	Austria	species
31879	3.37085	390	Austria	species
31880	4.27042	322	Austria	species
31881	3.73576	406	Austria	species
31883	3.8254	338	Austria	species
31884	4.03655	332	Austria	species
530050	4.57084	351	Austria	species
530052	2.766	117	Austria	species
530055	4.36788	404	Austria	species
530074	2.55121	133	Austria	species
530075	3.63116	258	Austria	species
530119	3.41708	293	Austria	species
530154	2.57661	144	Austria	species
530163	3.00859	169	Austria	species
530167	4.44771	379	Austria	species
530177	3.49894	243	Austria	species
530215	3.61032	307	Austria	species
530227	2.2776	220	Austria	species
530251	2.21094	76	Austria	species
530258	4.15859	256	Austria	species
530295	4.70742	486	Austria	species
530315	3.53376	229	Austria	species
530331	4.17225	274	Austria	species
530364	3.34734	202	Austria	species
530368	3.2496	162	Austria	species
530373	4.34663	397	Austria	species
530394	4.37766	374	Austria	species
530444	3.82448	246	Austria	species
530451	4.15992	360	Austria	species
530890	4.75049	473	Austria	species
531128	4.87153	492	Austria	species
531155	3.79284	227	Austria	species
531248	3.77712	399	Austria	species
531274	1.22496	211	Austria	species
531277	4.37991	293	Austria	species
531281	3.83127	240	Austria	species
531333	3.14446	202	Austria	species
531352	3.61858	261	Austria	species
531361	2.86394	204	Austria	species
531382	3.19813	236	Austria	species
531414	3.73042	252	Austria	species
531416	4.13028	344	Austria	species
531424	1.3118	74	Austria	species
531469	3.95622	280	Austria	species
531766	3.69261	243	Austria	species
531775	3.99912	241	Austria	species
532749	3.07132	164	Austria	species
532779	4.55218	386	Austria	species
532796	4.05747	314	Austria	species
532802	4.21894	302	Austria	species
532826	3.181	145	Austria	species
532915	4.26453	436	Austria	species
SZAXPI003409-8	4.55156	408	China	species
SZAXPI003410-3	3.63035	219	China	species
SZAXPI003411-6	3.66082	315	China	species
SZAXPI003412-1	4.03165	217	China	species
SZAXPI003413-4	3.46638	356	China	species
SZAXPI003414-3	3.02859	157	China	species
SZAXPI003415-12	2.56164	183	China	species
SZAXPI003416-4	2.72292	95	China	species
SZAXPI003417-4	3.24736	193	China	species
SZAXPI003418-8	3.75599	214	China	species
SZAXPI003419-6	3.07214	101	China	species
SZAXPI003420-4	3.91163	359	China	species
SZAXPI003421-5	3.77799	261	China	species
SZAXPI003422-11	4.25815	271	China	species
SZAXPI003423-8	3.27955	130	China	species
SZAXPI003424-12	3.55036	209	China	species
SZAXPI003425-1	3.64426	163	China	species
SZAXPI003426-11	3.18357	176	China	species
SZAXPI003427-1	3.41451	127	China	species
SZAXPI003428-6	1.6603	65	China	species
SZAXPI003429-3	3.48737	149	China	species
SZAXPI003430-5	2.66898	102	China	species
SZAXPI003431-1	3.55079	189	China	species
SZAXPI003432-12	1.93051	161	China	species
SZAXPI003433-7	3.68844	151	China	species
SZAXPI003434-7	3.52008	117	China	species
SZAXPI003435-11	4.08273	384	China	species
SZAXPI003436-7	3.94524	344	China	species
SZAXPI003437-3	3.37053	180	China	species
SZAXPI015209-133	3.11524	191	China	species
SZAXPI015211-166	3.83778	209	China	species
SZAXPI015212-113	3.80039	180	China	species
SZAXPI015213-15	3.17804	202	China	species
SZAXPI015214-19	2.90976	169	China	species
SZAXPI015215-20	4.01287	315	China	species
SZAXPI015216-169	4.08619	372	China	species
SZAXPI015217-140	3.90129	383	China	species
SZAXPI015218-16	4.02344	433	China	species
SZAXPI015219-129	3.13137	114	China	species
SZAXPI015220-136	3.55789	322	China	species
SZAXPI015221-142	3.55794	217	China	species
SZAXPI015222-123	3.78259	243	China	species
SZAXPI015223-158	3.7881	294	China	species
SZAXPI015224-13	3.68069	313	China	species
SZAXPI015225-18	4.09013	350	China	species
SZAXPI015226-14	3.89381	278	China	species
SZAXPI015227-13	4.53075	443	China	species
SZAXPI015228-14	3.19055	163	China	species
SZAXPI015229-15	1.47245	109	China	species
SZAXPI015230-16	4.12272	237	China	species
SZAXPI015231-17	2.96429	187	China	species
SZAXPI015232-18	2.62703	96	China	species
SZAXPI015233-19	2.86175	155	China	species
SZAXPI015234-20	3.92734	244	China	species
SZAXPI015235-21	3.43981	258	China	species
SZAXPI015237-23	3.10411	95	China	species
SZAXPI015238-24	3.35765	186	China	species
SZAXPI015239-25	1.79668	96	China	species
SZAXPI015240-26	4.08664	267	China	species
SZAXPI015241-27	3.63933	282	China	species
SZAXPI015242-30	3.99625	285	China	species
SZAXPI015243-31	3.94151	297	China	species
SZAXPI015244-32	3.01943	386	China	species
SZAXPI015245-33	3.57439	260	China	species
SZAXPI015246-34	3.38331	170	China	species
SZAXPI015247-35	3.80094	210	China	species
SZAXPI015248-36	3.19316	167	China	species
SZAXPI015249-37	4.13779	308	China	species
SZAXPI015250-39	4.09513	395	China	species
SZAXPI015251-41	4.2006	317	China	species
SZAXPI015252-43	3.71356	275	China	species
SZAXPI015253-44	3.48014	355	China	species
SZAXPI015254-45	3.62254	137	China	species
SZAXPI015255-46	4.34294	274	China	species
SZAXPI015256-47	2.70224	150	China	species
SZAXPI015257-56	3.46151	142	China	species
SZAXPI015258-57	4.23406	320	China	species
SZAXPI015259-62	3.87433	154	China	species
SZAXPI015260-74	3.65571	163	China	species
SZAXPI015261-75	4.16282	320	China	species
SZAXPI015262-79	4.18116	324	China	species
SZAXPI015263-84	4.2165	346	China	species
SZAXPI015264-87	4.38107	387	China	species
SZAXPI015265-88	3.68717	151	China	species
SZAXPI015266-89	3.59521	174	China	species
SZAXPI015267-102	3.118	229	China	species
SZAXPI015268-109	4.37495	345	China	species
SZAXPI015269-94	4.44636	369	China	species
SZAXPI015270-90	4.03558	251	China	species
SZAXPI015271-93	3.97844	255	China	species
SZAXPI015272-108	3.77364	241	China	species
SZAXPI015273-95	3.96616	228	China	species
SZAXPI015274-111	3.65953	148	China	species
SZAXPI017451-16	1.59323	82	China	species
SZAXPI017452-17	3.37955	157	China	species
SZAXPI017453-19	4.37933	321	China	species
SZAXPI017454-20	4.23686	250	China	species
SZAXPI017455-21	3.54167	172	China	species
SZAXPI017456-23	3.70933	214	China	species
SZAXPI017457-24	4.02604	288	China	species
SZAXPI017458-25	3.85807	198	China	species
SZAXPI017459-26	3.20393	108	China	species
SZAXPI017460-27	3.61392	263	China	species
SZAXPI017461-32	3.55004	153	China	species
SZAXPI017462-33	4.26459	243	China	species
SZAXPI017463-36	4.16925	247	China	species
SZAXPI017464-37	3.30129	141	China	species
SZAXPI017465-43	3.03546	172	China	species
SZAXPI017466-84	4.52095	363	China	species
SZAXPI017467-87	3.63764	316	China	species
SZAXPI017468-88	3.91617	223	China	species
SZAXPI017580-90	3.69277	223	China	species
SZAXPI017581-93	3.72534	360	China	species
SZAXPI017582-94	2.98618	85	China	species
SZAXPI017583-102	3.38337	171	China	species
SZAXPI017584-108	4.09156	336	China	species
SZAXPI017585-109	3.25215	142	China	species
SZAXPI017586-111	4.17622	237	China	species
SZAXPI017587-113	3.23625	132	China	species
SZAXPI017588-123	4.34074	281	China	species
SZAXPI017589-133	3.19821	179	China	species
SZAXPI017590-136	3.49308	247	China	species
SZAXPI017591-140	4.36845	332	China	species
SZAXPI017592-142	3.99055	324	China	species
SZAXPI017593-158	4.02594	331	China	species
SZAXPI017594-166	4.23984	329	China	species
SZAXPI017595-169	3.38142	199	China	species
A1	4.18592	312	India	species
A10	3.36769	112	India	species
A11	3.57649	217	India	species
A12	3.393	105	India	species
A13	3.32567	85	India	species
A14	2.97898	62	India	species
A15	1.36537	50	India	species
A2	3.12878	183	India	species
A3	3.54102	89	India	species
A4	3.54544	172	India	species
A5	3.70733	181	India	species
A6	3.78543	119	India	species
A7	3.33434	134	India	species
A8	1.37616	49	India	species
A9	2.24333	57	India	species
HAG	2.55537	84	India	species
HAH	1.60855	79	India	species
HAI	2.55343	81	India	species
HAJ	3.12167	63	India	species
HAK	3.69446	222	India	species
HAL	3.66859	161	India	species
HAM	4.12395	215	India	species
HAN	2.97769	75	India	species
HAO	3.22628	105	India	species
HAP	2.65738	92	India	species
HAR	2.17836	34	India	species
HAT	2.48444	84	India	species
HBR	2.88907	82	India	species
HCL	2.65767	70	India	species
HCM	2.4523	123	India	species
HCN	3.8507	177	India	species
HCO	2.41589	81	India	species
HCP	4.41215	198	India	species
HCQ	3.90204	135	India	species
HCR	2.83231	144	India	species
HCS	3.68196	145	India	species
HCT	1.17088	42	India	species
HCU	2.38423	54	India	species
HCV	2.41782	89	India	species
HCY	2.8009	68	India	species
HDB	2.8932	90	India	species
HDF	2.63569	68	India	species
HP	3.34987	118	India	species
HR	1.98204	57	India	species
HS	3.31985	182	India	species
JA	3.50776	164	India	species
JB	3.70145	165	India	species
JC	2.88255	130	India	species
JD	3.91335	193	India	species
JE	4.42562	222	India	species
JG	4.29082	288	India	species
JH	2.79252	66	India	species
JI	3.99387	230	India	species
JJ	4.27712	256	India	species
JK	4.46	248	India	species
JL	3.6271	217	India	species
JM	3.45763	157	India	species
JN	3.44917	151	India	species
JO	3.9653	230	India	species
JP	4.87676	413	India	species
CCIS00146684ST-4-0	4.61889	405	France	species
CCIS00281083ST-3-0	3.08619	165	France	species
CCIS02124300ST-4-0	4.46329	272	France	species
CCIS02379307ST-4-0	4.19833	195	France	species
CCIS02856720ST-4-0	4.29004	353	France	species
CCIS03473770ST-4-0	4.96592	468	France	species
CCIS03857607ST-4-0	3.84473	414	France	species
CCIS05314658ST-4-0	4.44403	388	France	species
CCIS06260551ST-3-0	4.29331	368	France	species
CCIS07539127ST-4-0	4.69963	412	France	species
CCIS07648107ST-4-0	4.12089	310	France	species
CCIS09568613ST-4-0	4.79581	496	France	species
CCIS10706551ST-3-0	3.68893	205	France	species
CCIS11015875ST-4-0	4.37251	441	France	species
CCIS11354283ST-4-0	4.19886	263	France	species
CCIS11362406ST-4-0	4.45419	432	France	species
CCIS12370844ST-4-0	3.2099	71	France	species
CCIS12656533ST-4-0	4.54863	471	France	species
CCIS13047523ST-4-0	3.47988	183	France	species
CCIS14449628ST-4-0	4.24203	241	France	species
CCIS15794887ST-4-0	4.49581	265	France	species
CCIS16326685ST-4-0	3.65115	315	France	species
CCIS16383318ST-4-0	4.31838	378	France	species
CCIS16561622ST-4-0	4.47763	371	France	species
CCIS17669415ST-4-0	4.38478	419	France	species
CCIS20795251ST-4-0	4.49867	395	France	species
CCIS21126322ST-4-0	4.45785	407	France	species
CCIS21278152ST-4-0	4.71684	491	France	species
CCIS22416007ST-4-0	4.00715	240	France	species
CCIS22958137ST-20-0	4.29703	374	France	species
CCIS23164343ST-4-0	4.10505	346	France	species
CCIS24254057ST-4-0	3.41061	237	France	species
CCIS27304052ST-3-0	4.4629	364	France	species
CCIS27927933ST-4-0	2.91822	233	France	species
CCIS29210128ST-4-0	3.53014	146	France	species
CCIS29688262ST-20-0	3.44863	285	France	species
CCIS32452666ST-4-0	4.60813	377	France	species
CCIS33816588ST-4-0	4.63221	478	France	species
CCIS34055159ST-4-0	3.49046	268	France	species
CCIS34604008ST-4-0	4.17324	318	France	species
CCIS35100175ST-4-0	4.62904	440	France	species
CCIS36699628ST-4-0	3.42399	202	France	species
CCIS36797902ST-4-0	4.26309	352	France	species
CCIS38765456ST-20-0	4.71951	614	France	species
CCIS40244499ST-3-0	3.62112	246	France	species
CCIS41222843ST-4-0	4.13823	337	France	species
CCIS41288781ST-4-0	3.89949	180	France	species
CCIS41548810ST-4-0	4.4615	345	France	species
CCIS41692898ST-4-0	4.17816	232	France	species
CCIS44093303ST-4-0	3.09609	146	France	species
CCIS44757994ST-4-0	4.02327	349	France	species
CCIS45571137ST-3-0	3.26311	280	France	species
CCIS45793747ST-4-0	4.38386	424	France	species
CCIS46047672ST-4-0	3.99936	212	France	species
CCIS46467422ST-4-0	2.86641	62	France	species
CCIS47284573ST-4-0	4.68319	394	France	species
CCIS48174381ST-4-0	3.95104	302	France	species
CCIS48725289ST-4-0	4.57259	333	France	species
CCIS50003399ST-4-0	3.8407	151	France	species
CCIS50148151ST-4-0	3.77742	197	France	species
CCIS50471204ST-4-0	4.50897	391	France	species
CCIS51595129ST-4-0	4.56849	432	France	species
CCIS52370277ST-4-0	3.93635	345	France	species
CCIS53043478ST-4-0	4.45121	330	France	species
CCIS55230578ST-4-0	4.36453	340	France	species
CCIS58234805ST-4-0	3.56033	209	France	species
CCIS59132091ST-4-0	3.84196	359	France	species
CCIS61287323ST-4-0	4.29153	248	France	species
CCIS62605362ST-3-0	4.48076	480	France	species
CCIS62794166ST-4-0	4.29448	325	France	species
CCIS63448910ST-4-0	2.8413	138	France	species
CCIS63468405ST-4-0	4.26901	344	France	species
CCIS63910149ST-4-0	4.33185	255	France	species
CCIS64773582ST-4-0	4.48379	389	France	species
CCIS64785924ST-20-0	4.27599	229	France	species
CCIS65479369ST-4-0	3.76495	126	France	species
CCIS71301801ST-4-0	3.59972	235	France	species
CCIS71578391ST-4-0	3.79301	397	France	species
CCIS72607085ST-4-0	3.46264	140	France	species
CCIS74239020ST-4-0	4.93537	433	France	species
CCIS76845094ST-20-0	4.13647	247	France	species
CCIS77252613ST-4-0	4.46367	351	France	species
CCIS78100604ST-4-0	3.95187	259	France	species
CCIS78318719ST-4-0	4.48345	430	France	species
CCIS79210440ST-3-0	4.51737	306	France	species
CCIS80834637ST-4-0	3.24652	206	France	species
CCIS81139242ST-4-0	3.59448	218	France	species
CCIS81887263ST-4-0	4.72393	447	France	species
CCIS82146115ST-4-0	4.04431	244	France	species
CCIS82507866ST-3-0	4.2379	313	France	species
CCIS82944710ST-20-0	4.00546	169	France	species
CCIS83870198ST-4-0	4.13508	387	France	species
CCIS84543192ST-4-0	3.94836	284	France	species
CCIS85214191ST-3-0	2.95759	89	France	species
CCIS87116798ST-4-0	4.33137	424	France	species
CCIS87167916ST-4-0	3.66305	235	France	species
CCIS87252800ST-4-0	3.89766	179	France	species
CCIS87605453ST-4-0	3.65247	199	France	species
CCIS88007743ST-4-0	3.97423	212	France	species
CCIS88317640ST-4-0	4.29111	375	France	species
CCIS90164298ST-4-0	4.64574	473	France	species
CCIS91228662ST-4-0	4.47474	307	France	species
CCIS93040568ST-20-0	3.43393	93	France	species
CCIS94417875ST-3-0	4.14962	377	France	species
CCIS94603952ST-4-0	4.36319	364	France	species
CCIS95097901ST-4-0	3.68212	225	France	species
CCIS95409808ST-4-0	4.10029	455	France	species
CCIS98482370ST-3-0	3.66817	229	France	species
CCIS98512455ST-4-0	4.25242	230	France	species
CCIS98832363ST-4-0	4.71755	502	France	species
MMRS11288076ST-27-0-0	4.20672	284	USA	species
MMRS11932626ST-27-0-0	4.64996	349	USA	species
MMRS12272136ST-27-0-0	4.28356	310	USA	species
MMRS14379078ST-27-0-0	3.68216	189	USA	species
MMRS15137911ST-27-0-0	4.32265	370	USA	species
MMRS16644320ST-27-0-0	4.205	194	USA	species
MMRS17603756ST-27-0-0	3.5803	148	USA	species
MMRS17963147ST-27-0-0	4.0598	329	USA	species
MMRS18295921ST-27-0-0	4.1291	383	USA	species
MMRS20257302ST-27-0-0	4.81107	512	USA	species
MMRS21365932ST-27-0-0	4.36403	354	USA	species
MMRS24340226ST-27-0-0	3.26498	133	USA	species
MMRS25211151ST-27-0-0	4.07935	288	USA	species
MMRS25641480ST-27-0-0	4.21566	285	USA	species
MMRS29805707ST-27-0-0	4.07378	271	USA	species
MMRS31306426ST-27-0-0	3.79522	211	USA	species
MMRS32573774ST-27-0-0	4.64435	462	USA	species
MMRS33294861ST-27-0-0	4.44393	354	USA	species
MMRS34525504ST-27-0-0	3.67499	322	USA	species
MMRS34569532ST-27-0-0	4.57542	482	USA	species
MMRS35808664ST-27-0-0	3.87271	326	USA	species
MMRS36405092ST-27-0-0	3.84602	248	USA	species
MMRS38861560ST-27-0-0	4.21998	341	USA	species
MMRS38954404ST-27-0-0	4.88099	395	USA	species
MMRS39415781ST-27-0-0	3.68678	179	USA	species
MMRS39582183ST-27-0-0	4.61645	447	USA	species
MMRS40913371ST-27-0-0	3.29417	203	USA	species
MMRS41266697ST-27-0-0	3.78189	188	USA	species
MMRS41711735ST-27-0-0	3.46565	147	USA	species
MMRS42780924ST-27-0-0	3.27028	271	USA	species
MMRS43563715ST-27-0-0	3.82853	283	USA	species
MMRS43939546ST-27-0-0	3.98562	247	USA	species
MMRS44197125ST-27-0-0	3.98675	269	USA	species
MMRS44203591ST-27-0-0	2.80969	150	USA	species
MMRS44587603ST-27-0-0	4.47642	387	USA	species
MMRS47662059ST-27-0-0	4.74208	408	USA	species
MMRS47685461ST-27-0-0	3.00009	181	USA	species
MMRS51307502ST-27-0-0	4.60058	494	USA	species
MMRS51410669ST-27-0-0	4.64937	482	USA	species
MMRS51728985ST-27-0-0	2.16623	49	USA	species
MMRS51737257ST-27-0-0	4.49241	331	USA	species
MMRS54246132ST-27-0-0	4.06044	392	USA	species
MMRS54316675ST-27-0-0	4.52664	479	USA	species
MMRS55294627ST-27-0-0	4.01775	210	USA	species
MMRS56137463ST-27-0-0	3.47071	153	USA	species
MMRS57276462ST-27-0-0	4.7276	365	USA	species
MMRS57569834ST-27-0-0	3.28248	214	USA	species
MMRS59699117ST-27-0-0	2.96659	134	USA	species
MMRS61683006ST-27-0-0	4.08882	215	USA	species
MMRS62192467ST-27-0-0	3.05375	118	USA	species
MMRS62376181ST-27-0-0	3.84634	238	USA	species
MMRS62666492ST-27-0-0	4.44875	406	USA	species
MMRS64281211ST-27-0-0	3.55147	192	USA	species
MMRS64281551ST-27-0-0	3.24366	237	USA	species
MMRS65205033ST-27-0-0	3.71356	380	USA	species
MMRS65742083ST-27-0-0	4.41404	476	USA	species
MMRS65862658ST-27-0-0	4.61004	420	USA	species
MMRS65945127ST-27-0-0	2.44084	113	USA	species
MMRS66868025ST-27-0-0	4.19018	234	USA	species
MMRS67096717ST-27-0-0	4.21726	276	USA	species
MMRS67247116ST-27-0-0	3.99164	343	USA	species
MMRS68630931ST-27-0-0	3.77464	260	USA	species
MMRS68910755ST-27-0-0	3.59968	198	USA	species
MMRS71762412ST-27-0-0	3.62096	374	USA	species
MMRS72980899ST-27-0-0	3.984	245	USA	species
MMRS73787048ST-27-0-0	4.21334	254	USA	species
MMRS77018926ST-27-0-0	4.45169	292	USA	species
MMRS77321055ST-27-0-0	4.18313	234	USA	species
MMRS77487595ST-27-0-0	4.43987	383	USA	species
MMRS78791111ST-27-0-0	3.40324	233	USA	species
MMRS79893829ST-27-0-0	3.73448	278	USA	species
MMRS80093644ST-27-0-0	3.82324	337	USA	species
MMRS81130264ST-27-0-0	3.39996	172	USA	species
MMRS81135225ST-27-0-0	4.25203	310	USA	species
MMRS81194191ST-27-0-0	3.95149	244	USA	species
MMRS81671217ST-27-0-0	4.63339	436	USA	species
MMRS84085284ST-27-0-0	3.40729	188	USA	species
MMRS84159866ST-27-0-0	4.71741	574	USA	species
MMRS84954772ST-27-0-0	4.38532	302	USA	species
MMRS85382779ST-27-0-0	4.54524	369	USA	species
MMRS85438660ST-27-0-0	2.36595	52	USA	species
MMRS85548821ST-27-0-0	3.58804	296	USA	species
MMRS86168210ST-27-0-0	4.69443	300	USA	species
MMRS86178473ST-27-0-0	3.77511	255	USA	species
MMRS86958796ST-27-0-0	4.14311	252	USA	species
MMRS87723283ST-27-0-0	3.76903	219	USA	species
MMRS88581325ST-27-0-0	4.79418	446	USA	species
MMRS90191266ST-27-0-0	4.69088	440	USA	species
MMRS91297590ST-27-0-0	3.88415	205	USA	species
MMRS92544445ST-27-0-0	3.49805	245	USA	species
MMRS92546335ST-27-0-0	3.65985	186	USA	species
MMRS93621581ST-27-0-0	4.41748	428	USA	species
MMRS94549160ST-27-0-0	4.76591	483	USA	species
MMRS95277876ST-27-0-0	4.51161	456	USA	species
MMRS95479054ST-27-0-0	4.64628	363	USA	species
MMRS95674036ST-27-0-0	3.32679	140	USA	species
MMRS96422329ST-27-0-0	3.97808	295	USA	species
MMRS97052561ST-27-0-0	4.05611	342	USA	species
MMRS97307143ST-27-0-0	4.04614	253	USA	species
MMRS97327636ST-27-0-0	3.7871	254	USA	species
MMRS99045180ST-27-0-0	2.83715	137	USA	species
GF06	2.72809	120	Italy	species
SBJ01C	4.04318	304	Italy	species
SBJ02C	4.34354	349	Italy	species
SBJ03H	3.38523	233	Italy	species
SBJ04C	4.2163	321	Italy	species
SBJ05C	3.98768	267	Italy	species
SBJ06C	4.28657	329	Italy	species
SBJ07C	4.2747	387	Italy	species
SBJ10C	4.51846	435	Italy	species
SBJ12C	4.24007	375	Italy	species
SBJ16H	4.32929	269	Italy	species
SBJ17H	2.85404	130	Italy	species
SBJ18H	4.09768	185	Italy	species
SBJ20C	4.11976	320	Italy	species
SBJ21H	4.04392	267	Italy	species
SBJ22C	3.91728	228	Italy	species
SBJ24H	3.98609	244	Italy	species
SBJ25C	4.55892	437	Italy	species
SBJ26C	3.86861	215	Italy	species
SBJ27C	3.67529	323	Italy	species
SBJ29C	4.50399	334	Italy	species
SBJ31C	4.29521	215	Italy	species
SBJ32C	4.46276	310	Italy	species
SBJ33C	4.45712	361	Italy	species
SBJ34H	4.71787	381	Italy	species
SBJ35C	3.84045	248	Italy	species
SBJ36C	4.33761	255	Italy	species
SBJ37H	4.27604	212	Italy	species
SBJ39C	3.90821	237	Italy	species
SBJ40C	4.05646	376	Italy	species
SBJ42C	4.16948	432	Italy	species
SBJ45H	4.27494	341	Italy	species
SBJ46H	4.04866	329	Italy	species
SBJ47C	4.33339	402	Italy	species
SBJ49C	4.15124	406	Italy	species
SBJ50C	4.2885	407	Italy	species
SBJ51C	4.62916	410	Italy	species
SBJ52C	4.50789	374	Italy	species
SBJ53C	4.46773	352	Italy	species
SBJ55C	4.22799	366	Italy	species
SBJ57H	4.32227	363	Italy	species
SBJ60H	4.10386	341	Italy	species
SBJ61C	3.73409	214	Italy	species
SBJ64C	4.11385	336	Italy	species
SBJ65H	3.9049	247	Italy	species
SBJ67H	4.52598	360	Italy	species
SBJ68H	4.04656	248	Italy	species
SBJ69H	3.94437	200	Italy	species
SBJ73H	4.34689	294	Italy	species
SBJ74H	4.17524	238	Italy	species
SBJ75H	3.95778	225	Italy	species
SBJ77H	4.76889	424	Italy	species
SBJ78H	4.10312	227	Italy	species
SBJ79H	3.80371	260	Italy	species
SBJ80H	3.86173	208	Italy	species
SBJ81H	3.46952	185	Italy	species
SBJ82H	3.57114	157	Italy	species
SBJ83H	3.71294	199	Italy	species
SBJ84H	4.21751	225	Italy	species
VF00TL	3.89293	254	Italy	species
VF06	3.33646	135	Italy	species
VF10	4.2193	304	Italy	species
VF100	4.51695	336	Italy	species
VF107	3.36191	180	Italy	species
VF114	2.78899	124	Italy	species
VF120	4.18215	227	Italy	species
VF140	3.65402	238	Italy	species
VF145	3.83511	253	Italy	species
VF154	1.72972	80	Italy	species
VF166	2.90932	91	Italy	species
VF170	4.28456	340	Italy	species
VF174	2.45048	179	Italy	species
VF176	3.94299	204	Italy	species
VF18	2.92713	138	Italy	species
VF189	3.93418	313	Italy	species
VF192	4.15361	254	Italy	species
VF206	3.31392	133	Italy	species
VF207	3.82383	239	Italy	species
VF208	0.131495	27	Italy	species
VF212	3.96049	247	Italy	species
VF216	0.815155	32	Italy	species
VF217	1.80123	41	Italy	species
VF232	3.28138	174	Italy	species
VF234	3.88356	204	Italy	species
VF251	3.50847	190	Italy	species
VF255	3.79641	169	Italy	species
VF259	3.43984	101	Italy	species
VF261	2.21124	88	Italy	species
VF262	3.8918	210	Italy	species
VF263	3.87125	229	Italy	species
VF264	4.2692	366	Italy	species
VF265	3.96978	194	Italy	species
VF270	4.13627	300	Italy	species
VF273	2.59506	100	Italy	species
VF279	2.84998	80	Italy	species
VF28	4.16846	382	Italy	species
VF281	2.66824	87	Italy	species
VF29	4.19255	293	Italy	species
VF300	4.17252	353	Italy	species
VF31	4.30587	342	Italy	species
VF40	3.94685	308	Italy	species
VF43	2.10212	110	Italy	species
VF65	3.03999	218	Italy	species
VF71	2.42523	71	Italy	species
VF73	4.31929	289	Italy	species
VF77	4.35959	396	Italy	species
VF84	3.79572	236	Italy	species
VF95	3.15985	153	Italy	species
1	3.16584	133	Japan	species
10021	3.11123	182	Japan	species
10023	3.42014	118	Japan	species
10025	3.56084	238	Japan	species
10029	3.62912	258	Japan	species
10030	3.0583	135	Japan	species
10031	2.94982	221	Japan	species
10033	4.38486	356	Japan	species
10036	2.94408	127	Japan	species
10037	3.08059	104	Japan	species
10038	3.54202	173	Japan	species
10040	4.179	182	Japan	species
10046	4.11632	328	Japan	species
10047	4.01858	400	Japan	species
10048	3.98008	262	Japan	species
10052	3.63221	240	Japan	species
10055	3.61629	180	Japan	species
10058	3.73651	242	Japan	species
10059	3.8885	267	Japan	species
10060	2.82792	107	Japan	species
10067	3.85276	207	Japan	species
10073	4.33177	301	Japan	species
10074	4.31454	321	Japan	species
10080	2.98622	161	Japan	species
10081	3.89879	167	Japan	species
10091	3.90902	286	Japan	species
10092	3.74741	222	Japan	species
10097	3.53843	236	Japan	species
10099	4.3127	408	Japan	species
10100	2.61783	145	Japan	species
10103	3.54963	207	Japan	species
10105	3.99462	386	Japan	species
10106	3.35066	192	Japan	species
10107	2.91327	125	Japan	species
10114	3.58687	135	Japan	species
10118	3.88837	155	Japan	species
10119	3.17681	157	Japan	species
10124	4.04706	231	Japan	species
10126	3.50476	205	Japan	species
10132	3.54919	168	Japan	species
10134	3.79352	207	Japan	species
10135	3.83686	262	Japan	species
10140	3.78739	228	Japan	species
10144	4.05795	240	Japan	species
10147	3.8692	225	Japan	species
10150	3.85163	240	Japan	species
10151	3.9618	242	Japan	species
10152	3.38292	137	Japan	species
10154	3.94061	207	Japan	species
10158	3.67711	199	Japan	species
10165	4.3702	370	Japan	species
10168	4.07963	228	Japan	species
10169	3.52081	100	Japan	species
10171	4.63889	472	Japan	species
10177	3.08362	185	Japan	species
10178	4.07598	278	Japan	species
10183	1.75048	72	Japan	species
10185	3.58739	284	Japan	species
10188	2.6504	180	Japan	species
10191	3.84574	227	Japan	species
10195	2.9149	112	Japan	species
10197	1.68557	79	Japan	species
10198	3.45973	166	Japan	species
10199	3.24169	183	Japan	species
10200	4.25546	338	Japan	species
10201	3.74055	150	Japan	species
10203	2.73863	179	Japan	species
10206	3.84377	264	Japan	species
10207	3.55756	448	Japan	species
10208	4.00278	274	Japan	species
10212	3.48467	281	Japan	species
10213	3.58238	181	Japan	species
10215	3.82753	284	Japan	species
10219	2.77397	159	Japan	species
10221	4.33579	396	Japan	species
10223	3.25188	141	Japan	species
10226	3.48607	345	Japan	species
10229	3.72227	207	Japan	species
10231	3.13237	265	Japan	species
10232	4.46833	409	Japan	species
10235	2.95296	175	Japan	species
10236	2.00089	92	Japan	species
10237	3.18527	116	Japan	species
10238	3.01262	147	Japan	species
10244	3.27473	174	Japan	species
10246	3.05233	66	Japan	species
10248	3.48743	268	Japan	species
10249	3.74673	177	Japan	species
10250	3.96301	218	Japan	species
10254	4.55103	501	Japan	species
10258	3.23851	116	Japan	species
10259	3.24079	167	Japan	species
10260	3.6925	186	Japan	species
10262	2.84214	75	Japan	species
10265	3.98676	285	Japan	species
10266	3.63026	178	Japan	species
10267	2.80556	140	Japan	species
10269	4.32604	418	Japan	species
10271	3.0224	205	Japan	species
10272	2.6196	103	Japan	species
10273	3.986	227	Japan	species
10274	3.30394	122	Japan	species
10277	4.49922	361	Japan	species
10284	4.35561	462	Japan	species
10298	4.10781	263	Japan	species
10301	3.38858	176	Japan	species
10302	3.30488	195	Japan	species
10303	3.67679	200	Japan	species
10304	2.89587	110	Japan	species
10306	3.51556	136	Japan	species
10307	4.03826	283	Japan	species
10308	4.26291	393	Japan	species
10309	2.95385	265	Japan	species
10315	3.79197	228	Japan	species
10317	3.55491	300	Japan	species
10318	3.61227	209	Japan	species
10320	3.64551	152	Japan	species
10322	4.63035	460	Japan	species
10323	3.37932	179	Japan	species
10324	4.24136	304	Japan	species
10325	3.77662	273	Japan	species
10330	2.96415	147	Japan	species
10332	3.63987	205	Japan	species
10333	4.20212	281	Japan	species
10334	4.19077	244	Japan	species
10335	4.09396	237	Japan	species
10338	3.42037	208	Japan	species
10339	3.32997	207	Japan	species
10340	3.20948	166	Japan	species
10341	3.74378	241	Japan	species
10345	3.80903	243	Japan	species
10349	4.06358	270	Japan	species
10350	3.56556	260	Japan	species
10353	3.44713	148	Japan	species
10354	3.0315	145	Japan	species
10356	3.69391	288	Japan	species
10357	3.96912	241	Japan	species
10358	2.89013	95	Japan	species
10362	4.1528	230	Japan	species
10364	2.71271	117	Japan	species
10366	4.03629	287	Japan	species
10367	3.17462	219	Japan	species
10371	3.63536	143	Japan	species
10377	4.49038	398	Japan	species
10378	3.76125	168	Japan	species
10380	4.48728	446	Japan	species
10385	2.24507	179	Japan	species
10389	3.33973	187	Japan	species
10390	2.77278	93	Japan	species
10456	3.67647	231	Japan	species
10459	3.74032	219	Japan	species
10461	3.50644	221	Japan	species
10462	2.33807	86	Japan	species
10463	4.29449	248	Japan	species
10464	2.7399	128	Japan	species
10465	3.52409	219	Japan	species
10468	3.85409	251	Japan	species
10469	3.68456	245	Japan	species
10473	4.14021	295	Japan	species
10476	2.54116	171	Japan	species
10480	3.57177	184	Japan	species
10483	4.0519	297	Japan	species
10486	3.82015	237	Japan	species
10487	4.153	201	Japan	species
10489	3.71501	243	Japan	species
10492	2.68756	86	Japan	species
10497	2.88959	104	Japan	species
10503	4.49999	307	Japan	species
10504	3.73757	199	Japan	species
10505	3.94789	294	Japan	species
10508	3.10964	245	Japan	species
10510	2.25758	39	Japan	species
10512	3.47916	244	Japan	species
10513	2.99299	74	Japan	species
10514	3.56439	249	Japan	species
10515	3.09976	98	Japan	species
10519	3.29563	216	Japan	species
10523	3.7542	183	Japan	species
10525	3.61148	206	Japan	species
10527	3.06264	264	Japan	species
10532	4.17493	270	Japan	species
10537	3.34634	214	Japan	species
10541	4.00932	417	Japan	species
10542	3.08463	237	Japan	species
10543	3.37507	301	Japan	species
10544	3.50688	154	Japan	species
10545	3.20525	145	Japan	species
10550	3.6385	198	Japan	species
10556	3.51047	279	Japan	species
10559	3.60799	189	Japan	species
10562	3.46634	117	Japan	species
10565	4.36599	279	Japan	species
10566	3.8564	326	Japan	species
10568	4.21544	303	Japan	species
10570	2.64647	59	Japan	species
10576	3.81733	327	Japan	species
10577	3.47385	148	Japan	species
10578	4.43081	394	Japan	species
10579	4.2379	366	Japan	species
10582	3.50729	113	Japan	species
10583	3.6718	233	Japan	species
10584	3.69579	243	Japan	species
10585	3.45581	167	Japan	species
10586	3.0896	113	Japan	species
10587	1.74505	144	Japan	species
10589	3.52362	325	Japan	species
10591	2.34262	53	Japan	species
10592	3.44149	165	Japan	species
10593	2.62104	213	Japan	species
10595	4.16007	270	Japan	species
10596	3.8677	230	Japan	species
10598	2.41387	58	Japan	species
10601	4.28905	282	Japan	species
10603	2.66273	98	Japan	species
10604	3.24568	258	Japan	species
10609	3.38495	213	Japan	species
10615	4.06762	240	Japan	species
10616	3.99627	327	Japan	species
10618	3.77158	236	Japan	species
10620	3.18008	237	Japan	species
10621	3.14499	143	Japan	species
10622	3.20754	118	Japan	species
10627	3.79532	314	Japan	species
10628	4.16259	287	Japan	species
10632	3.13058	244	Japan	species
10635	4.08421	251	Japan	species
10639	2.61275	109	Japan	species
10644	4.09133	338	Japan	species
10645	4.22577	423	Japan	species
10646	3.03387	108	Japan	species
10647	3.71374	226	Japan	species
10648	2.23383	62	Japan	species
10656	3.74668	300	Japan	species
10657	3.8797	148	Japan	species
10659	2.80101	105	Japan	species
10660	3.66522	150	Japan	species
10661	3.90234	371	Japan	species
10663	2.9392	181	Japan	species
10665	2.46084	154	Japan	species
10667	3.59697	92	Japan	species
10668	3.69619	176	Japan	species
10670	3.40197	191	Japan	species
10671	2.82018	212	Japan	species
10674	3.39869	220	Japan	species
10675	4.02504	281	Japan	species
10678	3.37567	179	Japan	species
10684	3.83071	398	Japan	species
10694	2.80321	86	Japan	species
10697	4.09837	253	Japan	species
10698	3.07852	270	Japan	species
10700	3.22532	274	Japan	species
10701	3.02107	124	Japan	species
10709	2.74084	189	Japan	species
10713	3.72791	223	Japan	species
10714	3.80964	218	Japan	species
10715	3.07844	93	Japan	species
10716	3.63291	203	Japan	species
10717	3.59635	194	Japan	species
10718	2.47507	72	Japan	species
10720	3.06605	194	Japan	species
10722	3.13721	112	Japan	species
[truncated: 1,370 more rows]

## Sheet: Table S3
Country	Estimate	Std. Error	t value	Pr(>|t|)	Significance	Index	Taxonomy
Austria	1.002e-11	2.175e-12	4.608	1.17e-05	***	shannon	genus
Austria	9.147e-10	1.811e-10	5.052	1.9e-06	***	richness	genus
China	3.923e-12	1.429e-12	2.745	0.00697	**	shannon	genus
China	3.574e-10	1.415e-10	2.526	0.012811	*	richness	genus
India	1.47e-12	3.053e-12	0.481	0.632111	ns	shannon	genus
India	2.65e-10	1.618e-10	1.638	0.10724	ns	richness	genus
France	9.823e-12	1.409e-12	6.974	2.94e-10	***	shannon	genus
France	1.285e-09	1.899e-10	6.765	8.05e-10	***	richness	genus
USA	6.221e-12	1.513e-12	4.113	8.32e-05	***	shannon	genus
USA	7.391e-10	1.815e-10	4.073	9.61e-05	***	richness	genus
Italy	5.968e-12	1.701e-12	3.509	0.00067	***	shannon	genus
Italy	5.689e-10	1.527e-10	3.725	0.000321	***	richness	genus
Japan	3.223e-12	7.272e-13	4.432	1.15e-05	***	shannon	genus
Japan	4.733e-10	7.023e-11	6.738	4.4e-11	***	richness	genus
Austria	9.539e-12	2.421e-12	3.94	0.000148	***	shannon	species
Austria	1.549e-09	3.137e-10	4.937	3.07e-06	***	richness	species
China	4.749e-12	1.584e-12	2.999	0.00329	**	shannon	species
China	5.536e-10	2.383e-10	2.323	0.0218	*	richness	species
India	3.74e-12	3.145e-12	1.189	0.23964	ns	shannon	species
India	4.028e-10	2.811e-10	1.433	0.1575	ns	richness	species
France	9.763e-12	1.425e-12	6.853	5.26e-10	***	shannon	species
France	2.135e-09	3.336e-10	6.399	4.56e-09	***	richness	species
USA	7.186e-12	1.555e-12	4.62	1.2e-05	***	shannon	species
USA	1.11e-09	3.148e-10	3.526	0.000652	***	richness	species
Italy	6.839e-12	1.947e-12	3.513	0.000662	***	shannon	species
Italy	8.022e-10	2.651e-10	3.026	0.00314	**	richness	species
Japan	4.02e-12	7.547e-13	5.327	1.51e-07	***	shannon	species
Japan	6.678e-10	1.198e-10	5.572	4.11e-08	***	richness	species
Austria	9.245e-12	2.372e-12	3.897	0.000173	***	shannon	strain
Austria	1.763e-09	3.635e-10	4.85	4.4e-06	***	richness	strain
China	4.416e-12	1.636e-12	2.7	0.00794	**	shannon	strain
China	6.269e-10	2.721e-10	2.304	0.02294	*	richness	strain
India	4.647e-12	3.136e-12	1.482	0.144171	ns	shannon	strain
India	4.918e-10	3.228e-10	1.524	0.1334	ns	richness	strain
France	1.008e-11	1.466e-12	6.872	4.82e-10	***	shannon	strain
France	2.452e-09	3.797e-10	6.457	3.48e-09	***	richness	strain
USA	7.367e-12	1.56e-12	4.723	8.01e-06	***	shannon	strain
USA	1.236e-09	3.619e-10	3.415	0.00094	***	richness	strain
Italy	7.066e-12	2.056e-12	3.436	0.000854	***	shannon	strain
Italy	8.715e-10	3.062e-10	2.846	0.00535	**	richness	strain
Japan	4.202e-12	7.802e-13	5.386	1.11e-07	***	shannon	strain
Japan	7.411e-10	1.359e-10	5.454	7.76e-08	***	richness	strain

## Sheet: Table S4
Country	pairs	Df	SumsOfSqs	F.Model	R2	p.value	p.adjusted	sig	Taxonomy
Austria	CRC vs Control	1	0.885399	3.73646	0.0337419	0.001	0.001	***	genus
China	CRC vs Control	1	0.763244	2.93856	0.0229685	0.002	0.002	**	genus
India	CRC vs Control	1	2.06328	8.37517	0.126179	0.001	0.001	***	genus
France	Control vs CRC	1	0.9205	4.11155	0.0366738	0.001	0.001	***	genus
USA	Control vs CRC	1	0.371452	1.72528	0.0171286	0.041	0.041	*	genus
Italy	Control vs CRC	1	0.405201	1.63409	0.0151819	0.051	0.051	.	genus
Japan	CRC vs Control	1	0.531199	2.34308	0.00460925	0.014	0.014	*	genus
Austria	CRC vs Control	1	0.776849	2.41601	0.022081	0.001	0.001	***	species
China	CRC vs Control	1	0.829314	2.32564	0.0182653	0.001	0.001	***	species
India	CRC vs Control	1	2.25014	6.28441	0.0977594	0.001	0.001	***	species
France	Control vs CRC	1	0.85801	2.56377	0.0231882	0.001	0.001	***	species
USA	Control vs CRC	1	0.436544	1.28632	0.0128265	0.084	0.084	.	species
Italy	Control vs CRC	1	0.474101	1.35784	0.0126478	0.051	0.051	.	species
Japan	CRC vs Control	1	0.616464	1.70448	0.00335724	0.005	0.005	**	species
Austria	CRC vs Control	1	0.698626	1.80428	0.0165828	0.001	0.001	***	strain
China	CRC vs Control	1	0.670661	1.58978	0.0125585	0.001	0.001	***	strain
India	CRC vs Control	1	1.85141	4.57149	0.0730603	0.001	0.001	***	strain
France	Control vs CRC	1	0.720132	1.76944	0.0161196	0.001	0.001	***	strain
USA	Control vs CRC	1	0.451897	1.08943	0.0108846	0.208	0.208		strain
Italy	Control vs CRC	1	0.485312	1.17368	0.0109512	0.095	0.095	.	strain
Japan	CRC vs Control	1	0.556375	1.28801	0.00253902	0.015	0.015	*	strain

## Sheet: Table S5
Country	Df	SumOfSqs	R2	F	Pr(>F)	Significance	Taxonomy
Austria	1	1.0968	0.04233	4.9459	0.001	***	genus
China	1	0.797	0.02428	3.176	0.001	***	genus
India	1	0.5521	0.03428	2.3289	0.023	*	genus
France	1	0.8183	0.03369	3.8783	0.001	***	genus
USA	1	0.5278	0.02517	2.5946	0.006	**	genus
Italy	1	0.8326	0.03205	3.7889	0.002	**	genus
Japan	1	2.094	0.01857	9.8795	0.001	***	genus
Austria	1	1.072	0.03199	3.6247	0.001	***	species
China	1	0.831	0.01914	2.4811	0.001	***	species
India	1	0.7094	0.03144	2.0693	0.009	**	species
France	1	0.923	0.02655	3.0005	0.001	***	species
USA	1	0.885	0.02767	2.8487	0.001	***	species
Italy	1	0.849	0.02406	2.7391	0.002	**	species
Japan	1	2.425	0.01407	7.3248	0.001	***	species
Austria	1	0.969	0.02551	2.8509	0.001	***	strain
China	1	0.748	0.01533	1.9719	0.001	***	strain
India	1	0.7087	0.02944	1.8881	0.009	**	strain
France	1	0.863	0.02159	2.4057	0.001	***	strain
USA	1	0.758	0.02036	2.0696	0.001	***	strain
Italy	1	0.644	0.01617	1.7974	0.003	**	strain
Japan	1	1.73	0.00883	4.5477	0.001	***	strain

## Sheet: Table S6
Sample	Country	SN≥2	SN=5	SN=4	SN=3	SN=2	SN=1
31004	Austria	0.1844	0	0.0056	0	0.1788	0.8156
31009	Austria	0.1517	0	0	0.0062	0.1455	0.8483
31021	Austria	0.1456	0	0	0.0077	0.1379	0.8544
31071	Austria	0.1522	0	0.0035	0.0035	0.1453	0.8478
31112	Austria	0.1195	0	0	0	0.1195	0.8805
31129	Austria	0.1097	0	0	0.0129	0.0968	0.8903
31159	Austria	0.118	0	0	0.0056	0.1124	0.882
31160	Austria	0.1347	0	0	0.0078	0.1269	0.8653
31188	Austria	0.1854	0	0	0.0052	0.1802	0.8146
31219	Austria	0.1465	0	0	0.0028	0.1437	0.8535
31223	Austria	0.1179	0	0	0.0041	0.1138	0.8821
31232	Austria	0.1916	0	0	0.006	0.1856	0.8084
31236	Austria	0.1362	0	0	0.0043	0.1319	0.8638
31237	Austria	0.1571	0	0	0.0095	0.1476	0.8429
31267	Austria	0.1181	0	0	0.0024	0.1157	0.8819
31276	Austria	0.1604	0	0	0.0094	0.1509	0.8396
31285	Austria	0.1485	0	0	0.0023	0.1462	0.8515
31300	Austria	0.1697	0	0	0.0068	0.1629	0.8303
31328	Austria	0.1703	0	0	0.0054	0.1649	0.8297
31333	Austria	0.1637	0	0.0044	0.0088	0.1504	0.8363
31343	Austria	0.219	0	0	0.0073	0.2117	0.781
31360	Austria	0.1703	0	0	0.0087	0.1616	0.8297
31367	Austria	0.1551	0	0.0033	0.0066	0.1452	0.8449
31379	Austria	0.1053	0	0.0044	0	0.1009	0.8947
31416	Austria	0.1364	0	0	0	0.1364	0.8636
31428	Austria	0.0962	0	0	0.0128	0.0833	0.9038
31446	Austria	0.1351	0	0.0045	0.009	0.1216	0.8649
31450	Austria	0.1667	0	0	0	0.1667	0.8333
31452	Austria	0.1395	0	0	0.0087	0.1308	0.8605
31489	Austria	0.1349	0	0	0.0025	0.1323	0.8651
31493	Austria	0.1413	0	0	0.0071	0.1343	0.8587
31512	Austria	0.1309	0	0.0052	0.0052	0.1204	0.8691
31519	Austria	0.1411	0	0	0	0.1411	0.8589
31537	Austria	0.1545	0	0	0.0086	0.1459	0.8455
31549	Austria	0.1432	0	0	0.0054	0.1378	0.8568
31557	Austria	0.1259	0	0	0.007	0.1189	0.8741
31600	Austria	0.1683	0	0	0.0095	0.1587	0.8317
31637	Austria	0.1056	0	0	0.007	0.0986	0.8944
31685	Austria	0.1378	0	0	0.0075	0.1303	0.8622
31700	Austria	0.1701	0	0	0.0052	0.1649	0.8299
31711	Austria	0.0976	0	0	0	0.0976	0.9024
31714	Austria	0.1509	0	0	0.0094	0.1415	0.8491
31723	Austria	0.1452	0	0	0.0041	0.1411	0.8548
31749	Austria	0.1436	0	0	0.0027	0.1409	0.8564
31750	Austria	0.1643	0	0.002	0	0.1623	0.8357
31766	Austria	0.1687	0	0.006	0.006	0.1566	0.8313
31865	Austria	0.1107	0	0	0.0071	0.1036	0.8893
31866	Austria	0.1195	0	0	0.0021	0.1174	0.8805
31868	Austria	0.1501	0	0.002	0.002	0.146	0.8499
31870	Austria	0.097	0	0	0	0.097	0.903
31871	Austria	0.1554	0	0	0.0104	0.1451	0.8446
31872	Austria	0.1352	0	0	0.0071	0.1281	0.8648
31873	Austria	0.1387	0	0	0.0049	0.1338	0.8613
31874	Austria	0.1737	0	0	0.005	0.1687	0.8263
31875	Austria	0.1411	0	0.0025	0.0025	0.136	0.8589
31876	Austria	0.1289	0	0	0.0086	0.1203	0.8711
31877	Austria	0.155	0	0	0.0052	0.1499	0.845
31878	Austria	0.1339	0	0	0.0026	0.1312	0.8661
31879	Austria	0.1333	0	0	0.0026	0.1308	0.8667
31880	Austria	0.1429	0	0	0.0093	0.1335	0.8571
31881	Austria	0.1256	0	0	0.0025	0.1232	0.8744
31883	Austria	0.1331	0	0	0.003	0.1302	0.8669
31884	Austria	0.1566	0	0	0	0.1566	0.8434
530050	Austria	0.1339	0	0	0.0085	0.1254	0.8661
530052	Austria	0.0598	0	0	0.0085	0.0513	0.9402
530055	Austria	0.1658	0	0	0.0099	0.1559	0.8342
530074	Austria	0.0977	0	0.0075	0	0.0902	0.9023
530075	Austria	0.155	0	0.0039	0.0078	0.1434	0.845
530119	Austria	0.1433	0	0	0.0068	0.1365	0.8567
530154	Austria	0.125	0	0.0069	0	0.1181	0.875
530163	Austria	0.142	0	0	0.0118	0.1302	0.858
530167	Austria	0.1187	0	0	0.0026	0.1161	0.8813
530177	Austria	0.1111	0	0	0.0082	0.1029	0.8889
530215	Austria	0.1466	0	0	0.0065	0.1401	0.8534
530227	Austria	0.1318	0	0	0.0091	0.1227	0.8682
530251	Austria	0.1316	0	0	0.0132	0.1184	0.8684
530258	Austria	0.1602	0	0.0039	0.0117	0.1445	0.8398
530295	Austria	0.1399	0	0	0.0021	0.1379	0.8601
530315	Austria	0.1616	0	0	0.0087	0.1528	0.8384
530331	Austria	0.1569	0	0.0036	0.0036	0.1496	0.8431
530364	Austria	0.1436	0	0	0.0099	0.1337	0.8564
530368	Austria	0.1543	0	0.0062	0.0062	0.142	0.8457
530373	Austria	0.136	0	0	0.0076	0.1285	0.864
530394	Austria	0.1738	0	0	0.0053	0.1684	0.8262
530444	Austria	0.1545	0.0041	0	0.0081	0.1423	0.8455
530451	Austria	0.1278	0	0.0028	0	0.125	0.8722
530890	Austria	0.1311	0	0.0021	0.0021	0.1268	0.8689
531128	Austria	0.1443	0	0	0.0061	0.1382	0.8557
531155	Austria	0.141	0	0	0.0044	0.1366	0.859
531248	Austria	0.1429	0	0	0.01	0.1328	0.8571
531274	Austria	0.0711	0	0	0.0047	0.0664	0.9289
531277	Austria	0.1809	0	0	0.0068	0.1741	0.8191
531281	Austria	0.1333	0	0	0.0042	0.1292	0.8667
531333	Austria	0.1436	0	0	0.0198	0.1238	0.8564
531352	Austria	0.1571	0	0	0.0038	0.1533	0.8429
531361	Austria	0.152	0	0	0	0.152	0.848
531382	Austria	0.1568	0	0	0.0085	0.1483	0.8432
531414	Austria	0.1706	0	0	0.0079	0.1627	0.8294
531416	Austria	0.1366	0	0	0.0029	0.1337	0.8634
531424	Austria	0.1351	0	0	0.0135	0.1216	0.8649
531469	Austria	0.1179	0	0	0.0071	0.1107	0.8821
531766	Austria	0.1975	0	0	0.0123	0.1852	0.8025
531775	Austria	0.1245	0	0	0	0.1245	0.8755
532749	Austria	0.122	0	0	0.0061	0.1159	0.878
532779	Austria	0.1399	0	0	0	0.1399	0.8601
532796	Austria	0.1274	0	0	0.0064	0.121	0.8726
532802	Austria	0.1689	0	0	0.0099	0.1589	0.8311
532826	Austria	0.1586	0	0	0	0.1586	0.8414
532915	Austria	0.1376	0	0	0.0023	0.1353	0.8624
SZAXPI003409-8	China	0.1127	0	0	0	0.1127	0.8873
SZAXPI003410-3	China	0.1187	0	0	0	0.1187	0.8813
SZAXPI003411-6	China	0.1397	0	0	0.0063	0.1333	0.8603
SZAXPI003412-1	China	0.1152	0	0	0	0.1152	0.8848
SZAXPI003413-4	China	0.1292	0	0	0.0028	0.1264	0.8708
SZAXPI003414-3	China	0.1465	0	0	0.0064	0.1401	0.8535
SZAXPI003415-12	China	0.1421	0	0	0.0109	0.1311	0.8579
SZAXPI003416-4	China	0.1263	0	0	0	0.1263	0.8737
SZAXPI003417-4	China	0.1762	0	0	0.0104	0.1658	0.8238
SZAXPI003418-8	China	0.1355	0	0	0.0093	0.1262	0.8645
SZAXPI003419-6	China	0.1683	0	0	0.0198	0.1485	0.8317
SZAXPI003420-4	China	0.1365	0	0	0.0056	0.1309	0.8635
SZAXPI003421-5	China	0.1188	0	0	0.0115	0.1073	0.8812
SZAXPI003422-11	China	0.1292	0	0	0	0.1292	0.8708
SZAXPI003423-8	China	0.0923	0	0	0	0.0923	0.9077
SZAXPI003424-12	China	0.134	0	0	0	0.134	0.866
SZAXPI003425-1	China	0.1411	0	0	0	0.1411	0.8589
SZAXPI003426-11	China	0.125	0	0	0	0.125	0.875
SZAXPI003427-1	China	0.1496	0	0	0.0079	0.1417	0.8504
SZAXPI003428-6	China	0.1077	0	0	0.0154	0.0923	0.8923
SZAXPI003429-3	China	0.1141	0	0	0.0134	0.1007	0.8859
SZAXPI003430-5	China	0.1471	0	0	0	0.1471	0.8529
SZAXPI003431-1	China	0.1481	0	0	0.0053	0.1429	0.8519
SZAXPI003432-12	China	0.1491	0	0	0	0.1491	0.8509
SZAXPI003433-7	China	0.1589	0	0	0	0.1589	0.8411
SZAXPI003434-7	China	0.1282	0	0	0	0.1282	0.8718
SZAXPI003435-11	China	0.1328	0	0	0.0078	0.125	0.8672
SZAXPI003436-7	China	0.1395	0	0.0029	0	0.1366	0.8605
SZAXPI003437-3	China	0.1611	0	0	0	0.1611	0.8389
SZAXPI015209-133	China	0.1571	0	0.0052	0.0052	0.1466	0.8429
SZAXPI015211-166	China	0.1388	0	0	0.0144	0.1244	0.8612
SZAXPI015212-113	China	0.1444	0	0	0.0167	0.1278	0.8556
SZAXPI015213-15	China	0.1634	0	0	0	0.1634	0.8366
SZAXPI015214-19	China	0.1302	0	0	0.0059	0.1243	0.8698
SZAXPI015215-20	China	0.1524	0	0	0.0032	0.1492	0.8476
SZAXPI015216-169	China	0.0914	0	0	0.0027	0.0887	0.9086
SZAXPI015217-140	China	0.1462	0	0	0.0078	0.1384	0.8538
SZAXPI015218-16	China	0.1478	0	0	0.0092	0.1386	0.8522
SZAXPI015219-129	China	0.1579	0	0	0	0.1579	0.8421
SZAXPI015220-136	China	0.1273	0	0	0.0062	0.1211	0.8727
SZAXPI015221-142	China	0.1106	0	0	0.0092	0.1014	0.8894
SZAXPI015222-123	China	0.1523	0	0	0.0041	0.1481	0.8477
SZAXPI015223-158	China	0.1054	0	0	0.0102	0.0952	0.8946
SZAXPI015224-13	China	0.1438	0	0	0.016	0.1278	0.8562
SZAXPI015225-18	China	0.1486	0	0	0.0029	0.1457	0.8514
SZAXPI015226-14	China	0.1223	0	0	0	0.1223	0.8777
SZAXPI015227-13	China	0.1354	0	0	0.0045	0.1309	0.8646
SZAXPI015228-14	China	0.1595	0	0	0.0123	0.1472	0.8405
SZAXPI015229-15	China	0.1376	0	0	0	0.1376	0.8624
SZAXPI015230-16	China	0.1814	0	0	0.0127	0.1688	0.8186
SZAXPI015231-17	China	0.1444	0	0	0.0053	0.139	0.8556
SZAXPI015232-18	China	0.1458	0	0	0	0.1458	0.8542
SZAXPI015233-19	China	0.1161	0	0	0.0129	0.1032	0.8839
SZAXPI015234-20	China	0.1557	0	0	0.0082	0.1475	0.8443
SZAXPI015235-21	China	0.1434	0	0	0	0.1434	0.8566
SZAXPI015237-23	China	0.1053	0	0	0	0.1053	0.8947
SZAXPI015238-24	China	0.086	0	0	0.0054	0.0806	0.914
SZAXPI015239-25	China	0.0833	0	0	0	0.0833	0.9167
SZAXPI015240-26	China	0.1386	0	0	0.0037	0.1348	0.8614
SZAXPI015241-27	China	0.1383	0	0	0.0035	0.1348	0.8617
SZAXPI015242-30	China	0.1193	0	0.0035	0.0035	0.1123	0.8807
SZAXPI015243-31	China	0.1481	0	0	0	0.1481	0.8519
SZAXPI015244-32	China	0.1503	0	0	0.0078	0.1425	0.8497
SZAXPI015245-33	China	0.1577	0	0	0.0038	0.1538	0.8423
SZAXPI015246-34	China	0.1294	0	0	0.0118	0.1176	0.8706
SZAXPI015247-35	China	0.0952	0	0	0	0.0952	0.9048
SZAXPI015248-36	China	0.1317	0	0.006	0	0.1257	0.8683
SZAXPI015249-37	China	0.1396	0	0	0.0065	0.1331	0.8604
SZAXPI015250-39	China	0.1544	0	0	0.0101	0.1443	0.8456
SZAXPI015251-41	China	0.1136	0	0	0.0032	0.1104	0.8864
SZAXPI015252-43	China	0.1491	0	0	0.0036	0.1455	0.8509
SZAXPI015253-44	China	0.1352	0	0	0.0056	0.1296	0.8648
SZAXPI015254-45	China	0.1606	0	0	0	0.1606	0.8394
SZAXPI015255-46	China	0.1788	0	0.0036	0.0036	0.1715	0.8212
SZAXPI015256-47	China	0.1467	0	0	0.0133	0.1333	0.8533
SZAXPI015257-56	China	0.1056	0	0	0.007	0.0986	0.8944
SZAXPI015258-57	China	0.1344	0	0	0.0156	0.1187	0.8656
SZAXPI015259-62	China	0.1558	0	0	0.0065	0.1494	0.8442
SZAXPI015260-74	China	0.1472	0	0	0.0061	0.1411	0.8528
SZAXPI015261-75	China	0.1156	0	0	0.0063	0.1094	0.8844
SZAXPI015262-79	China	0.1451	0	0	0.0031	0.142	0.8549
SZAXPI015263-84	China	0.104	0	0	0.0116	0.0925	0.896
SZAXPI015264-87	China	0.137	0	0	0	0.137	0.863
SZAXPI015265-88	China	0.1722	0	0	0.0066	0.1656	0.8278
SZAXPI015266-89	China	0.1552	0	0	0.0057	0.1494	0.8448
SZAXPI015267-102	China	0.1397	0	0	0.0044	0.1354	0.8603
SZAXPI015268-109	China	0.1217	0	0	0.0058	0.1159	0.8783
SZAXPI015269-94	China	0.1436	0	0	0.0081	0.1355	0.8564
SZAXPI015270-90	China	0.1275	0	0	0	0.1275	0.8725
SZAXPI015271-93	China	0.1373	0	0	0.0039	0.1333	0.8627
SZAXPI015272-108	China	0.1411	0	0.0041	0	0.1369	0.8589
SZAXPI015273-95	China	0.1623	0	0	0.0044	0.1579	0.8377
SZAXPI015274-111	China	0.1149	0	0	0.0068	0.1081	0.8851
SZAXPI017451-16	China	0.0366	0	0	0	0.0366	0.9634
SZAXPI017452-17	China	0.121	0	0	0	0.121	0.879
SZAXPI017453-19	China	0.1371	0	0	0.0093	0.1277	0.8629
SZAXPI017454-20	China	0.108	0	0	0.004	0.104	0.892
SZAXPI017455-21	China	0.1453	0	0	0	0.1453	0.8547
SZAXPI017456-23	China	0.1075	0	0	0.0047	0.1028	0.8925
SZAXPI017457-24	China	0.1562	0	0	0.0035	0.1528	0.8438
SZAXPI017458-25	China	0.1111	0	0	0	0.1111	0.8889
SZAXPI017459-26	China	0.1481	0	0	0.0093	0.1389	0.8519
SZAXPI017460-27	China	0.1141	0	0	0.0076	0.1065	0.8859
SZAXPI017461-32	China	0.1438	0	0	0	0.1438	0.8562
SZAXPI017462-33	China	0.1687	0	0	0.0082	0.1605	0.8313
SZAXPI017463-36	China	0.1336	0	0	0.004	0.1296	0.8664
SZAXPI017464-37	China	0.156	0	0	0	0.156	0.844
SZAXPI017465-43	China	0.1279	0	0	0	0.1279	0.8721
SZAXPI017466-84	China	0.1157	0	0	0.0028	0.1129	0.8843
SZAXPI017467-87	China	0.1551	0	0	0.0063	0.1487	0.8449
SZAXPI017468-88	China	0.148	0	0	0.0045	0.1435	0.852
SZAXPI017580-90	China	0.1749	0	0	0.009	0.1659	0.8251
SZAXPI017581-93	China	0.0972	0	0	0.0083	0.0889	0.9028
SZAXPI017582-94	China	0.1412	0	0	0	0.1412	0.8588
SZAXPI017583-102	China	0.152	0	0	0.0117	0.1404	0.848
SZAXPI017584-108	China	0.1161	0	0	0.006	0.1101	0.8839
SZAXPI017585-109	China	0.1127	0	0	0	0.1127	0.8873
SZAXPI017586-111	China	0.1139	0	0	0.0084	0.1055	0.8861
SZAXPI017587-113	China	0.1136	0	0	0	0.1136	0.8864
SZAXPI017588-123	China	0.1601	0	0	0.0036	0.1566	0.8399
SZAXPI017589-133	China	0.1341	0	0	0.0112	0.1229	0.8659
SZAXPI017590-136	China	0.1781	0	0	0	0.1781	0.8219
SZAXPI017591-140	China	0.1476	0	0	0.009	0.1386	0.8524
SZAXPI017592-142	China	0.1451	0	0	0.0031	0.142	0.8549
SZAXPI017593-158	China	0.1178	0	0	0.003	0.1148	0.8822
SZAXPI017594-166	China	0.1581	0	0	0.003	0.155	0.8419
SZAXPI017595-169	China	0.1407	0	0	0.005	0.1357	0.8593
A1	India	0.141	0	0	0.0032	0.1378	0.859
A10	India	0.1518	0	0	0	0.1518	0.8482
A12	India	0.1333	0	0	0	0.1333	0.8667
A13	India	0.1882	0	0	0.0235	0.1647	0.8118
A14	India	0.1935	0	0	0	0.1935	0.8065
A2	India	0.1038	0	0	0	0.1038	0.8962
A3	India	0.0787	0	0	0	0.0787	0.9213
A4	India	0.157	0	0	0	0.157	0.843
A5	India	0.1326	0	0	0	0.1326	0.8674
A6	India	0.1345	0	0	0.0084	0.1261	0.8655
A7	India	0.1418	0	0	0	0.1418	0.8582
A8	India	0.0612	0	0	0	0.0612	0.9388
A9	India	0.1754	0	0	0	0.1754	0.8246
A_11	India	0.1014	0	0	0.0092	0.0922	0.8986
A_15	India	0.04	0	0	0	0.04	0.96
HAG	India	0.131	0	0	0	0.131	0.869
HAH	India	0.0886	0	0	0.0127	0.0759	0.9114
HAI	India	0.1728	0	0	0	0.1728	0.8272
HAJ	India	0.1905	0	0	0	0.1905	0.8095
HAK	India	0.1396	0	0	0	0.1396	0.8604
HAL	India	0.1242	0	0	0	0.1242	0.8758
HAM	India	0.1349	0	0	0	0.1349	0.8651
HAN	India	0.08	0	0	0	0.08	0.92
HAO	India	0.1143	0	0	0	0.1143	0.8857
HAP	India	0.087	0	0	0	0.087	0.913
HAR	India	0.0588	0	0	0	0.0588	0.9412
HAT	India	0.0952	0	0.0119	0	0.0833	0.9048
HBR	India	0.1341	0	0	0.0122	0.122	0.8659
HCL	India	0.1	0	0	0.0143	0.0857	0.9
HCM	India	0.1545	0	0	0	0.1545	0.8455
HCN	India	0.1243	0	0	0	0.1243	0.8757
HCO	India	0.1358	0	0	0	0.1358	0.8642
HCP	India	0.1162	0	0	0	0.1162	0.8838
HCQ	India	0.1481	0	0	0	0.1481	0.8519
HCR	India	0.125	0	0	0.0139	0.1111	0.875
HCS	India	0.1034	0	0	0.0069	0.0966	0.8966
HCT	India	0.0952	0	0	0	0.0952	0.9048
HCU	India	0.1296	0	0	0.0185	0.1111	0.8704
HCV	India	0.1124	0	0	0	0.1124	0.8876
HCY	India	0.1029	0	0	0	0.1029	0.8971
HDB	India	0.1556	0	0	0.0111	0.1444	0.8444
HDF	India	0.1324	0	0	0	0.1324	0.8676
HP	India	0.1271	0	0	0.0085	0.1186	0.8729
HR	India	0.1754	0	0	0.0175	0.1579	0.8246
HS	India	0.1374	0	0	0	0.1374	0.8626
JA	India	0.0854	0	0	0	0.0854	0.9146
JB	India	0.1515	0	0	0	0.1515	0.8485
JC	India	0.1692	0	0	0.0077	0.1615	0.8308
JD	India	0.1192	0	0	0	0.1192	0.8808
JE	India	0.1577	0	0	0	0.1577	0.8423
JG	India	0.1285	0	0	0	0.1285	0.8715
JH	India	0.1061	0	0	0.0152	0.0909	0.8939
JI	India	0.1565	0	0	0.0043	0.1522	0.8435
JJ	India	0.1523	0	0	0.0078	0.1445	0.8477
JK	India	0.1411	0	0	0	0.1411	0.8589
JL	India	0.0829	0	0	0.0046	0.0783	0.9171
JM	India	0.1338	0	0	0	0.1338	0.8662
JN	India	0.1457	0	0	0	0.1457	0.8543
JO	India	0.187	0	0	0	0.187	0.813
JP	India	0.1574	0	0	0.0097	0.1477	0.8426
CCIS00146684ST-4-0	France	0.1062	0	0	0.0049	0.1012	0.8938
CCIS00281083ST-3-0	France	0.1091	0	0	0.0121	0.097	0.8909
CCIS02124300ST-4-0	France	0.136	0	0	0.0037	0.1324	0.864
CCIS02379307ST-4-0	France	0.1179	0	0	0.0051	0.1128	0.8821
CCIS02856720ST-4-0	France	0.1445	0	0.0028	0.0028	0.1388	0.8555
CCIS03473770ST-4-0	France	0.1346	0	0	0.0043	0.1303	0.8654
CCIS03857607ST-4-0	France	0.1377	0	0	0.0097	0.128	0.8623
CCIS05314658ST-4-0	France	0.1521	0	0	0.0052	0.1469	0.8479
CCIS06260551ST-3-0	France	0.0625	0	0	0	0.0625	0.9375
CCIS07539127ST-4-0	France	0.1238	0	0	0.0049	0.1189	0.8762
CCIS07648107ST-4-0	France	0.0839	0	0	0.0032	0.0806	0.9161
CCIS09568613ST-4-0	France	0.1593	0	0	0.002	0.1573	0.8407
CCIS10706551ST-3-0	France	0.1463	0	0	0.0049	0.1415	0.8537
CCIS11015875ST-4-0	France	0.1315	0	0	0.0045	0.127	0.8685
CCIS11354283ST-4-0	France	0.1217	0	0.0038	0.0038	0.1141	0.8783
CCIS11362406ST-4-0	France	0.1065	0	0	0.0069	0.0995	0.8935
CCIS12370844ST-4-0	France	0.1268	0	0	0	0.1268	0.8732
CCIS12656533ST-4-0	France	0.0892	0	0	0	0.0892	0.9108
CCIS13047523ST-4-0	France	0.1311	0	0	0	0.1311	0.8689
CCIS14449628ST-4-0	France	0.1411	0	0	0.0041	0.1369	0.8589
CCIS15794887ST-4-0	France	0.1132	0	0	0.0038	0.1094	0.8868
CCIS16326685ST-4-0	France	0.146	0	0	0.0063	0.1397	0.854
CCIS16383318ST-4-0	France	0.2063	0	0	0.0026	0.2037	0.7937
CCIS16561622ST-4-0	France	0.1509	0	0	0.0027	0.1482	0.8491
CCIS17669415ST-4-0	France	0.1122	0	0	0.0024	0.1098	0.8878
CCIS20795251ST-4-0	France	0.1139	0	0	0.0051	0.1089	0.8861
CCIS21126322ST-4-0	France	0.1253	0	0.0025	0.0074	0.1155	0.8747
CCIS21278152ST-4-0	France	0.1446	0	0	0.0041	0.1405	0.8554
CCIS22416007ST-4-0	France	0.1167	0	0	0.0042	0.1125	0.8833
CCIS22958137ST-20-0	France	0.1123	0	0	0.008	0.1043	0.8877
CCIS23164343ST-4-0	France	0.1069	0	0	0.0058	0.1012	0.8931
CCIS24254057ST-4-0	France	0.0844	0	0	0	0.0844	0.9156
CCIS27304052ST-3-0	France	0.1236	0	0	0.0055	0.1181	0.8764
CCIS27927933ST-4-0	France	0.073	0	0	0.0043	0.0687	0.927
CCIS29210128ST-4-0	France	0.1164	0	0	0.0137	0.1027	0.8836
CCIS29688262ST-20-0	France	0.1123	0	0.0035	0.0035	0.1053	0.8877
CCIS32452666ST-4-0	France	0.1485	0	0	0.008	0.1406	0.8515
CCIS33816588ST-4-0	France	0.09	0	0	0.0042	0.0858	0.91
CCIS34055159ST-4-0	France	0.1157	0	0	0.0037	0.1119	0.8843
CCIS34604008ST-4-0	France	0.1352	0	0	0.0031	0.1321	0.8648
CCIS35100175ST-4-0	France	0.1273	0	0	0.0023	0.125	0.8727
CCIS36699628ST-4-0	France	0.0842	0	0	0.005	0.0792	0.9158
CCIS36797902ST-4-0	France	0.1222	0	0	0.0057	0.1165	0.8778
CCIS38765456ST-20-0	France	0.1173	0	0	0.0049	0.1124	0.8827
CCIS40244499ST-3-0	France	0.1423	0	0	0	0.1423	0.8577
CCIS41222843ST-4-0	France	0.1395	0	0	0.003	0.1365	0.8605
CCIS41288781ST-4-0	France	0.0778	0	0	0	0.0778	0.9222
CCIS41548810ST-4-0	France	0.1217	0	0	0	0.1217	0.8783
CCIS41692898ST-4-0	France	0.1293	0	0	0.0043	0.125	0.8707
CCIS44093303ST-4-0	France	0.0685	0	0	0	0.0685	0.9315
CCIS44757994ST-4-0	France	0.1146	0	0	0.0029	0.1117	0.8854
CCIS45571137ST-3-0	France	0.1071	0	0	0.0071	0.1	0.8929
CCIS45793747ST-4-0	France	0.1132	0	0	0.0071	0.1061	0.8868
CCIS46047672ST-4-0	France	0.0613	0	0	0	0.0613	0.9387
CCIS46467422ST-4-0	France	0.1129	0	0	0	0.1129	0.8871
CCIS47284573ST-4-0	France	0.1142	0	0	0.0025	0.1117	0.8858
CCIS48174381ST-4-0	France	0.1358	0	0	0.0033	0.1325	0.8642
CCIS48725289ST-4-0	France	0.1351	0	0	0.006	0.1291	0.8649
CCIS50003399ST-4-0	France	0.2119	0	0.0066	0.0066	0.1987	0.7881
CCIS50148151ST-4-0	France	0.1472	0	0	0.0102	0.1371	0.8528
CCIS50471204ST-4-0	France	0.1176	0	0	0	0.1176	0.8824
CCIS51595129ST-4-0	France	0.1435	0	0	0.0023	0.1412	0.8565
CCIS52370277ST-4-0	France	0.1159	0	0	0.0029	0.113	0.8841
CCIS53043478ST-4-0	France	0.1758	0	0	0.003	0.1727	0.8242
CCIS55230578ST-4-0	France	0.1147	0	0	0.0088	0.1059	0.8853
CCIS58234805ST-4-0	France	0.1053	0	0	0	0.1053	0.8947
CCIS59132091ST-4-0	France	0.1003	0	0	0.0084	0.0919	0.8997
CCIS61287323ST-4-0	France	0.0726	0	0	0.0081	0.0645	0.9274
CCIS62605362ST-3-0	France	0.1333	0	0	0.0042	0.1292	0.8667
CCIS62794166ST-4-0	France	0.12	0	0	0.0031	0.1169	0.88
CCIS63448910ST-4-0	France	0.1087	0	0	0	0.1087	0.8913
CCIS63468405ST-4-0	France	0.125	0	0	0.0058	0.1192	0.875
CCIS63910149ST-4-0	France	0.1137	0	0	0.0039	0.1098	0.8863
CCIS64773582ST-4-0	France	0.1285	0	0.0026	0.0051	0.1208	0.8715
CCIS64785924ST-20-0	France	0.0873	0	0	0.0087	0.0786	0.9127
CCIS65479369ST-4-0	France	0.1587	0	0	0.0079	0.1508	0.8413
CCIS71301801ST-4-0	France	0.166	0	0	0	0.166	0.834
CCIS71578391ST-4-0	France	0.1511	0	0	0.0076	0.1436	0.8489
CCIS72607085ST-4-0	France	0.0786	0	0	0	0.0786	0.9214
CCIS74239020ST-4-0	France	0.1594	0	0	0.0069	0.1524	0.8406
CCIS76845094ST-20-0	France	0.1579	0	0	0.004	0.1538	0.8421
CCIS77252613ST-4-0	France	0.1396	0	0	0.0057	0.1339	0.8604
CCIS78100604ST-4-0	France	0.1274	0	0	0.0039	0.1236	0.8726
CCIS78318719ST-4-0	France	0.1419	0	0.0023	0.007	0.1326	0.8581
CCIS79210440ST-3-0	France	0.0915	0	0	0.0033	0.0882	0.9085
CCIS80834637ST-4-0	France	0.1019	0	0	0	0.1019	0.8981
CCIS81139242ST-4-0	France	0.1239	0	0	0.0046	0.1193	0.8761
CCIS81887263ST-4-0	France	0.1253	0	0	0.0022	0.123	0.8747
CCIS82146115ST-4-0	France	0.1393	0	0	0.0082	0.1311	0.8607
CCIS82507866ST-3-0	France	0.115	0	0	0.0032	0.1118	0.885
CCIS82944710ST-20-0	France	0.0828	0	0	0.0059	0.0769	0.9172
CCIS83870198ST-4-0	France	0.1163	0	0	0.0103	0.1059	0.8837
CCIS84543192ST-4-0	France	0.1514	0	0	0.007	0.1444	0.8486
CCIS85214191ST-3-0	France	0.1124	0	0	0	0.1124	0.8876
CCIS87116798ST-4-0	France	0.092	0	0	0.0024	0.0896	0.908
CCIS87167916ST-4-0	France	0.0553	0	0	0	0.0553	0.9447
CCIS87252800ST-4-0	France	0.1229	0	0	0.0056	0.1173	0.8771
CCIS87605453ST-4-0	France	0.1457	0	0	0.005	0.1407	0.8543
CCIS88007743ST-4-0	France	0.1321	0	0	0.0047	0.1274	0.8679
CCIS88317640ST-4-0	France	0.104	0	0	0.0053	0.0987	0.896
CCIS90164298ST-4-0	France	0.1226	0	0	0.0042	0.1184	0.8774
CCIS91228662ST-4-0	France	0.1368	0	0	0.0033	0.1336	0.8632
CCIS93040568ST-20-0	France	0.0753	0	0	0	0.0753	0.9247
CCIS94417875ST-3-0	France	0.0637	0	0	0.0027	0.061	0.9363
CCIS94603952ST-4-0	France	0.1511	0	0	0.0082	0.1429	0.8489
CCIS95097901ST-4-0	France	0.1511	0	0	0.0044	0.1467	0.8489
CCIS95409808ST-4-0	France	0.1582	0	0.0022	0.0044	0.1516	0.8418
CCIS98482370ST-3-0	France	0.0742	0	0	0.0044	0.0699	0.9258
CCIS98512455ST-4-0	France	0.0957	0	0	0	0.0957	0.9043
CCIS98832363ST-4-0	France	0.1215	0	0	0.004	0.1175	0.8785
GF06	Italy	0.075	0	0	0	0.075	0.925
SBJ01C	Italy	0.1579	0	0	0.0132	0.1447	0.8421
SBJ02C	Italy	0.1662	0	0	0.0029	0.1633	0.8338
SBJ03H	Italy	0.1459	0	0	0.0043	0.1416	0.8541
SBJ04C	Italy	0.1526	0	0.0031	0.0031	0.1464	0.8474
SBJ05C	Italy	0.1536	0	0	0.0075	0.1461	0.8464
SBJ06C	Italy	0.152	0	0	0.003	0.1489	0.848
SBJ07C	Italy	0.155	0	0	0.0026	0.1525	0.845
SBJ10C	Italy	0.1448	0	0	0.0046	0.1402	0.8552
SBJ12C	Italy	0.1547	0	0	0.0027	0.152	0.8453
SBJ16H	Italy	0.1673	0	0.0037	0.0037	0.1599	0.8327
SBJ17H	Italy	0.1692	0	0	0.0077	0.1615	0.8308
SBJ18H	Italy	0.1838	0	0	0.0054	0.1784	0.8162
SBJ20C	Italy	0.1281	0	0	0.0063	0.1219	0.8719
SBJ21H	Italy	0.1423	0	0	0.0075	0.1348	0.8577
SBJ22C	Italy	0.1053	0	0	0.0088	0.0965	0.8947
SBJ24H	Italy	0.127	0	0	0.0041	0.123	0.873
SBJ25C	Italy	0.151	0	0.0023	0.0069	0.1419	0.849
SBJ26C	Italy	0.1349	0	0	0.0047	0.1302	0.8651
SBJ27C	Italy	0.1393	0	0	0.0093	0.13	0.8607
SBJ29C	Italy	0.1587	0	0	0	0.1587	0.8413
SBJ31C	Italy	0.1302	0	0	0.0047	0.1256	0.8698
SBJ32C	Italy	0.1774	0	0	0.0032	0.1742	0.8226
SBJ33C	Italy	0.1828	0	0	0.0111	0.1717	0.8172
SBJ34H	Italy	0.1496	0	0	0	0.1496	0.8504
SBJ35C	Italy	0.1452	0	0	0.0081	0.1371	0.8548
SBJ36C	Italy	0.1725	0	0	0.0078	0.1647	0.8275
SBJ37H	Italy	0.1651	0	0	0	0.1651	0.8349
SBJ39C	Italy	0.1013	0	0	0.0042	0.097	0.8987
SBJ40C	Italy	0.125	0	0	0.0053	0.1197	0.875
SBJ42C	Italy	0.1574	0	0	0	0.1574	0.8426
SBJ45H	Italy	0.132	0	0	0.0088	0.1232	0.868
SBJ46H	Italy	0.1672	0	0	0.0152	0.152	0.8328
SBJ47C	Italy	0.1343	0	0	0.0025	0.1318	0.8657
SBJ49C	Italy	0.1404	0	0	0.0074	0.133	0.8596
SBJ50C	Italy	0.1155	0	0	0.0049	0.1106	0.8845
SBJ51C	Italy	0.0976	0	0	0	0.0976	0.9024
SBJ52C	Italy	0.107	0	0	0	0.107	0.893
SBJ53C	Italy	0.1506	0	0	0.0057	0.1449	0.8494
SBJ55C	Italy	0.1311	0	0	0.0027	0.1284	0.8689
SBJ57H	Italy	0.1433	0	0	0.0055	0.1377	0.8567
SBJ60H	Italy	0.1642	0	0	0.0059	0.1584	0.8358
SBJ61C	Italy	0.1495	0	0	0	0.1495	0.8505
SBJ64C	Italy	0.1518	0	0	0.006	0.1458	0.8482
SBJ65H	Italy	0.1457	0	0.004	0.0081	0.1336	0.8543
SBJ67H	Italy	0.125	0	0	0.0056	0.1194	0.875
SBJ68H	Italy	0.1411	0	0	0.004	0.1371	0.8589
SBJ69H	Italy	0.14	0	0	0.01	0.13	0.86
SBJ73H	Italy	0.1497	0	0	0.0102	0.1395	0.8503
SBJ74H	Italy	0.1933	0	0	0.0042	0.1891	0.8067
SBJ75H	Italy	0.1422	0	0	0	0.1422	0.8578
SBJ77H	Italy	0.1132	0	0	0.0024	0.1108	0.8868
SBJ78H	Italy	0.1189	0	0	0.0132	0.1057	0.8811
SBJ79H	Italy	0.1077	0	0	0.0038	0.1038	0.8923
SBJ80H	Italy	0.1346	0	0.0048	0	0.1298	0.8654
SBJ81H	Italy	0.1135	0	0	0	0.1135	0.8865
SBJ82H	Italy	0.1401	0	0	0.0064	0.1338	0.8599
SBJ83H	Italy	0.1709	0	0	0.0101	0.1608	0.8291
SBJ84H	Italy	0.1778	0	0	0.0044	0.1733	0.8222
VF00TL	Italy	0.1732	0	0	0.0039	0.1693	0.8268
VF06	Italy	0.163	0	0	0	0.163	0.837
VF10	Italy	0.125	0	0	0	0.125	0.875
VF100	Italy	0.1369	0	0	0	0.1369	0.8631
VF107	Italy	0.1056	0	0	0	0.1056	0.8944
VF114	Italy	0.0887	0	0	0	0.0887	0.9113
VF120	Italy	0.1366	0	0	0.0044	0.1322	0.8634
VF140	Italy	0.1008	0	0	0.0042	0.0966	0.8992
VF145	Italy	0.1186	0	0	0	0.1186	0.8814
VF154	Italy	0.0875	0	0	0	0.0875	0.9125
VF166	Italy	0.0989	0	0	0	0.0989	0.9011
VF170	Italy	0.1559	0	0	0.0088	0.1471	0.8441
VF174	Italy	0.0782	0	0	0	0.0782	0.9218
VF176	Italy	0.1716	0	0	0	0.1716	0.8284
VF18	Italy	0.1377	0	0	0	0.1377	0.8623
VF189	Italy	0.1502	0	0	0.0032	0.147	0.8498
VF192	Italy	0.1142	0	0	0.0039	0.1102	0.8858
VF206	Italy	0.1579	0	0	0	0.1579	0.8421
VF207	Italy	0.1506	0	0	0	0.1506	0.8494
VF208	Italy	0.1111	0	0	0	0.1111	0.8889
VF212	Italy	0.1255	0	0	0	0.1255	0.8745
VF216	Italy	0.0312	0	0	0	0.0312	0.9688
VF217	Italy	0.0976	0	0	0	0.0976	0.9024
VF232	Italy	0.1207	0	0	0	0.1207	0.8793
VF234	Italy	0.1716	0	0	0	0.1716	0.8284
VF251	Italy	0.1579	0	0	0	0.1579	0.8421
VF255	Italy	0.1598	0	0	0	0.1598	0.8402
VF259	Italy	0.0891	0	0	0	0.0891	0.9109
VF261	Italy	0.1477	0	0	0	0.1477	0.8523
VF262	Italy	0.1714	0	0.0048	0.0095	0.1571	0.8286
VF263	Italy	0.1441	0	0.0044	0.0044	0.1354	0.8559
VF264	Italy	0.1175	0	0	0.0027	0.1148	0.8825
VF265	Italy	0.1649	0	0	0	0.1649	0.8351
VF270	Italy	0.1533	0	0	0	0.1533	0.8467
VF273	Italy	0.09	0	0	0	0.09	0.91
VF279	Italy	0.1125	0	0	0	0.1125	0.8875
VF28	Italy	0.1414	0	0.0026	0.0105	0.1283	0.8586
VF281	Italy	0.1724	0	0	0.0115	0.1609	0.8276
VF29	Italy	0.1399	0	0	0.0034	0.1365	0.8601
VF300	Italy	0.17	0	0	0.0057	0.1643	0.83
VF31	Italy	0.1316	0	0	0.0088	0.1228	0.8684
VF40	Italy	0.1234	0	0	0.0065	0.1169	0.8766
VF43	Italy	0.1636	0	0	0	0.1636	0.8364
VF65	Italy	0.0963	0	0	0	0.0963	0.9037
VF71	Italy	0.1549	0	0	0.0141	0.1408	0.8451
VF73	Italy	0.1349	0	0	0.0069	0.128	0.8651
VF77	Italy	0.1414	0	0	0.0051	0.1364	0.8586
VF84	Italy	0.1271	0	0	0	0.1271	0.8729
VF95	Italy	0.1307	0	0	0	0.1307	0.8693
MMRS11288076ST-27-0-0	USA	0.1585	0	0	0	0.1585	0.8415
MMRS11932626ST-27-0-0	USA	0.1089	0	0	0.0143	0.0946	0.8911
MMRS12272136ST-27-0-0	USA	0.1	0	0	0.0032	0.0968	0.9
MMRS14379078ST-27-0-0	USA	0.1376	0	0	0.0106	0.127	0.8624
MMRS15137911ST-27-0-0	USA	0.1027	0	0	0.0108	0.0919	0.8973
MMRS16644320ST-27-0-0	USA	0.1237	0	0	0.0052	0.1186	0.8763
MMRS17603756ST-27-0-0	USA	0.1824	0	0	0.0135	0.1689	0.8176
MMRS17963147ST-27-0-0	USA	0.0699	0	0	0	0.0699	0.9301
MMRS18295921ST-27-0-0	USA	0.154	0	0	0.0078	0.1462	0.846
MMRS20257302ST-27-0-0	USA	0.1387	0	0	0.0039	0.1348	0.8613
MMRS21365932ST-27-0-0	USA	0.1328	0	0	0.0028	0.1299	0.8672
MMRS24340226ST-27-0-0	USA	0.1128	0	0	0	0.1128	0.8872
MMRS25211151ST-27-0-0	USA	0.1181	0	0	0.0104	0.1076	0.8819
MMRS25641480ST-27-0-0	USA	0.1263	0	0	0.007	0.1193	0.8737
MMRS29805707ST-27-0-0	USA	0.1181	0	0	0	0.1181	0.8819
MMRS31306426ST-27-0-0	USA	0.1327	0	0	0	0.1327	0.8673
MMRS32573774ST-27-0-0	USA	0.1234	0	0	0.0043	0.119	0.8766
MMRS33294861ST-27-0-0	USA	0.1469	0	0	0.0113	0.1356	0.8531
MMRS34525504ST-27-0-0	USA	0.1211	0	0.0031	0.0031	0.1149	0.8789
MMRS34569532ST-27-0-0	USA	0.1307	0	0	0.0041	0.1266	0.8693
MMRS35808664ST-27-0-0	USA	0.1196	0	0	0.0031	0.1166	0.8804
MMRS36405092ST-27-0-0	USA	0.121	0	0	0	0.121	0.879
MMRS38861560ST-27-0-0	USA	0.1144	0	0	0.0029	0.1114	0.8856
MMRS38954404ST-27-0-0	USA	0.0835	0	0	0	0.0835	0.9165
MMRS39415781ST-27-0-0	USA	0.1117	0	0	0.0056	0.1061	0.8883
MMRS39582183ST-27-0-0	USA	0.1454	0	0	0	0.1454	0.8546
MMRS40913371ST-27-0-0	USA	0.1084	0	0	0	0.1084	0.8916
MMRS41266697ST-27-0-0	USA	0.1543	0	0	0.0053	0.1489	0.8457
MMRS41711735ST-27-0-0	USA	0.0884	0	0	0	0.0884	0.9116
MMRS42780924ST-27-0-0	USA	0.107	0	0	0.0037	0.1033	0.893
MMRS43563715ST-27-0-0	USA	0.1201	0	0	0.0035	0.1166	0.8799
MMRS43939546ST-27-0-0	USA	0.166	0	0	0.0081	0.1579	0.834
MMRS44197125ST-27-0-0	USA	0.119	0	0	0.0037	0.1152	0.881
MMRS44203591ST-27-0-0	USA	0.1133	0	0	0	0.1133	0.8867
MMRS44587603ST-27-0-0	USA	0.1292	0	0	0.0026	0.1266	0.8708
MMRS47662059ST-27-0-0	USA	0.1078	0	0	0.0049	0.1029	0.8922
MMRS47685461ST-27-0-0	USA	0.0663	0	0	0	0.0663	0.9337
MMRS51307502ST-27-0-0	USA	0.1012	0	0	0	0.1012	0.8988
MMRS51410669ST-27-0-0	USA	0.1307	0	0.0021	0	0.1286	0.8693
MMRS51728985ST-27-0-0	USA	0.1429	0	0	0	0.1429	0.8571
MMRS51737257ST-27-0-0	USA	0.1178	0	0	0.006	0.1118	0.8822
MMRS54246132ST-27-0-0	USA	0.1403	0	0	0.0026	0.1378	0.8597
MMRS54316675ST-27-0-0	USA	0.1482	0	0	0.0021	0.1461	0.8518
MMRS55294627ST-27-0-0	USA	0.0952	0	0	0	0.0952	0.9048
MMRS56137463ST-27-0-0	USA	0.1765	0	0	0	0.1765	0.8235
MMRS57276462ST-27-0-0	USA	0.1507	0	0	0.0027	0.1479	0.8493
MMRS57569834ST-27-0-0	USA	0.0981	0	0	0	0.0981	0.9019
MMRS59699117ST-27-0-0	USA	0.1567	0	0	0	0.1567	0.8433
MMRS61683006ST-27-0-0	USA	0.107	0	0	0.0047	0.1023	0.893
MMRS62192467ST-27-0-0	USA	0.1186	0	0	0	0.1186	0.8814
MMRS62376181ST-27-0-0	USA	0.1261	0	0	0.0042	0.1218	0.8739
MMRS62666492ST-27-0-0	USA	0.1897	0	0	0.0049	0.1847	0.8103
MMRS64281211ST-27-0-0	USA	0.099	0	0	0	0.099	0.901
MMRS64281551ST-27-0-0	USA	0.173	0	0	0.0084	0.1646	0.827
MMRS65205033ST-27-0-0	USA	0.1579	0	0	0.0026	0.1553	0.8421
MMRS65742083ST-27-0-0	USA	0.1471	0	0	0.0021	0.145	0.8529
MMRS65862658ST-27-0-0	USA	0.1405	0	0	0.0048	0.1357	0.8595
MMRS65945127ST-27-0-0	USA	0.1062	0	0	0	0.1062	0.8938
MMRS66868025ST-27-0-0	USA	0.1154	0	0	0	0.1154	0.8846
MMRS67096717ST-27-0-0	USA	0.0942	0	0	0.0036	0.0906	0.9058
MMRS67247116ST-27-0-0	USA	0.1458	0	0	0.0058	0.1399	0.8542
MMRS68630931ST-27-0-0	USA	0.1115	0	0	0	0.1115	0.8885
MMRS68910755ST-27-0-0	USA	0.1313	0	0	0	0.1313	0.8687
MMRS71762412ST-27-0-0	USA	0.123	0	0	0.0027	0.1203	0.877
MMRS72980899ST-27-0-0	USA	0.1061	0	0	0	0.1061	0.8939
MMRS73787048ST-27-0-0	USA	0.122	0	0.0039	0.0039	0.1142	0.878
MMRS77018926ST-27-0-0	USA	0.0993	0	0	0	0.0993	0.9007
MMRS77321055ST-27-0-0	USA	0.141	0	0	0.0043	0.1368	0.859
MMRS77487595ST-27-0-0	USA	0.1567	0	0	0	0.1567	0.8433
MMRS78791111ST-27-0-0	USA	0.1245	0	0	0.0043	0.1202	0.8755
MMRS79893829ST-27-0-0	USA	0.1007	0	0	0.0036	0.0971	0.8993
MMRS80093644ST-27-0-0	USA	0.0979	0	0	0.003	0.095	0.9021
MMRS81130264ST-27-0-0	USA	0.1163	0	0	0.0058	0.1105	0.8837
MMRS81135225ST-27-0-0	USA	0.1516	0	0	0.0032	0.1484	0.8484
MMRS81194191ST-27-0-0	USA	0.1393	0	0	0.0041	0.1352	0.8607
MMRS81671217ST-27-0-0	USA	0.1422	0	0.0023	0.0046	0.1353	0.8578
MMRS84085284ST-27-0-0	USA	0.1117	0	0	0.0053	0.1064	0.8883
MMRS84159866ST-27-0-0	USA	0.1272	0	0	0.0052	0.122	0.8728
MMRS84954772ST-27-0-0	USA	0.1623	0	0	0.0066	0.1556	0.8377
MMRS85382779ST-27-0-0	USA	0.1436	0	0	0.0027	0.1409	0.8564
MMRS85438660ST-27-0-0	USA	0.1346	0	0	0	0.1346	0.8654
MMRS85548821ST-27-0-0	USA	0.1149	0	0	0	0.1149	0.8851
MMRS86168210ST-27-0-0	USA	0.1233	0	0	0.01	0.1133	0.8767
MMRS86178473ST-27-0-0	USA	0.1255	0	0	0.0039	0.1216	0.8745
MMRS86958796ST-27-0-0	USA	0.1071	0	0	0.004	0.1032	0.8929
MMRS87723283ST-27-0-0	USA	0.1187	0	0	0.0046	0.1142	0.8813
MMRS88581325ST-27-0-0	USA	0.13	0	0	0.0045	0.1256	0.87
MMRS90191266ST-27-0-0	USA	0.1432	0	0	0.0068	0.1364	0.8568
MMRS91297590ST-27-0-0	USA	0.0829	0	0	0.0049	0.078	0.9171
MMRS92544445ST-27-0-0	USA	0.1265	0	0	0.0041	0.1224	0.8735
MMRS92546335ST-27-0-0	USA	0.086	0	0	0	0.086	0.914
MMRS93621581ST-27-0-0	USA	0.1262	0	0	0.0023	0.1238	0.8738
MMRS94549160ST-27-0-0	USA	0.1325	0	0	0.0083	0.1242	0.8675
MMRS95277876ST-27-0-0	USA	0.125	0	0	0.0022	0.1228	0.875
MMRS95479054ST-27-0-0	USA	0.1377	0	0.0028	0.0055	0.1295	0.8623
MMRS95674036ST-27-0-0	USA	0.1714	0	0	0	0.1714	0.8286
MMRS96422329ST-27-0-0	USA	0.1797	0	0	0.0034	0.1763	0.8203
MMRS97052561ST-27-0-0	USA	0.1111	0	0	0.0029	0.1082	0.8889
MMRS97307143ST-27-0-0	USA	0.1107	0	0	0.0079	0.1028	0.8893
MMRS97327636ST-27-0-0	USA	0.0984	0	0	0	0.0984	0.9016
MMRS99045180ST-27-0-0	USA	0.1314	0	0	0.0073	0.1241	0.8686
1	Japan	0.1353	0	0	0.0075	0.1278	0.8647
10021	Japan	0.1429	0	0	0.011	0.1319	0.8571
10023	Japan	0.1695	0	0	0	0.1695	0.8305
10025	Japan	0.1639	0	0	0.0084	0.1555	0.8361
10029	Japan	0.1318	0	0	0.0039	0.1279	0.8682
10030	Japan	0.1037	0	0	0.0074	0.0963	0.8963
10031	Japan	0.1538	0	0	0.0136	0.1403	0.8462
10033	Japan	0.1433	0	0	0.0112	0.132	0.8567
10036	Japan	0.1102	0	0.0079	0.0079	0.0945	0.8898
10037	Japan	0.1635	0	0	0.0192	0.1442	0.8365
10038	Japan	0.104	0	0	0	0.104	0.896
10040	Japan	0.1264	0	0	0	0.1264	0.8736
10046	Japan	0.122	0	0	0.003	0.1189	0.878
10047	Japan	0.1375	0	0	0.0075	0.13	0.8625
10048	Japan	0.187	0	0	0.0038	0.1832	0.813
10052	Japan	0.1583	0	0	0	0.1583	0.8417
10055	Japan	0.1389	0	0	0	0.1389	0.8611
10058	Japan	0.1777	0	0	0.0041	0.1736	0.8223
10059	Japan	0.1498	0	0	0.0112	0.1386	0.8502
10060	Japan	0.1308	0	0	0	0.1308	0.8692
10067	Japan	0.1401	0	0	0.0048	0.1353	0.8599
10073	Japan	0.1229	0	0	0.01	0.113	0.8771
10074	Japan	0.1558	0	0	0	0.1558	0.8442
10080	Japan	0.1304	0	0	0.0062	0.1242	0.8696
10081	Japan	0.1796	0	0	0.012	0.1677	0.8204
10091	Japan	0.1154	0	0	0.007	0.1084	0.8846
10092	Japan	0.1261	0	0	0	0.1261	0.8739
10097	Japan	0.2119	0	0	0.0085	0.2034	0.7881
10099	Japan	0.1348	0	0	0.0098	0.125	0.8652
10100	Japan	0.1586	0	0	0	0.1586	0.8414
10103	Japan	0.1498	0	0	0	0.1498	0.8502
10105	Japan	0.1347	0	0	0	0.1347	0.8653
10106	Japan	0.1719	0	0	0.0104	0.1615	0.8281
10107	Japan	0.152	0	0	0.016	0.136	0.848
10114	Japan	0.1111	0	0	0	0.1111	0.8889
10118	Japan	0.129	0	0	0	0.129	0.871
10119	Japan	0.1274	0	0	0	0.1274	0.8726
10124	Japan	0.1472	0	0	0	0.1472	0.8528
10126	Japan	0.1415	0	0	0	0.1415	0.8585
10132	Japan	0.1369	0	0	0.0238	0.1131	0.8631
10134	Japan	0.0918	0	0	0.0097	0.0821	0.9082
10135	Japan	0.126	0	0.0038	0.0076	0.1145	0.874
10140	Japan	0.1491	0	0	0.0044	0.1447	0.8509
10144	Japan	0.0958	0	0	0.0042	0.0917	0.9042
10147	Japan	0.1378	0	0	0.0044	0.1333	0.8622
10150	Japan	0.1083	0	0	0.0083	0.1	0.8917
10151	Japan	0.1405	0	0	0.0041	0.1364	0.8595
10152	Japan	0.1825	0	0	0.0073	0.1752	0.8175
10154	Japan	0.0773	0	0	0.0097	0.0676	0.9227
10158	Japan	0.1407	0	0	0	0.1407	0.8593
10165	Japan	0.1378	0	0	0.0054	0.1324	0.8622
10168	Japan	0.1623	0	0	0	0.1623	0.8377
10169	Japan	0.11	0	0	0	0.11	0.89
10171	Japan	0.1208	0	0	0.0085	0.1123	0.8792
10177	Japan	0.1297	0	0	0	0.1297	0.8703
10178	Japan	0.1331	0	0	0.0036	0.1295	0.8669
10183	Japan	0.0972	0	0	0.0139	0.0833	0.9028
10185	Japan	0.1232	0	0	0.0035	0.1197	0.8768
10188	Japan	0.1	0	0	0.0167	0.0833	0.9
10191	Japan	0.1057	0	0	0	0.1057	0.8943
10195	Japan	0.1339	0	0	0.0268	0.1071	0.8661
10197	Japan	0.1013	0	0	0	0.1013	0.8987
10198	Japan	0.0904	0	0	0.006	0.0843	0.9096
10199	Japan	0.1148	0	0	0	0.1148	0.8852
10200	Japan	0.0917	0	0	0.0059	0.0858	0.9083
10201	Japan	0.1333	0	0	0	0.1333	0.8667
10203	Japan	0.1117	0	0	0.0056	0.1061	0.8883
10206	Japan	0.1477	0	0	0.0038	0.1439	0.8523
10207	Japan	0.1205	0	0.0022	0.0045	0.1138	0.8795
10208	Japan	0.1533	0	0	0.0073	0.146	0.8467
10212	Japan	0.0961	0	0	0.0071	0.089	0.9039
10213	Japan	0.1436	0	0	0.0055	0.1381	0.8564
10215	Japan	0.1056	0	0	0.0035	0.1021	0.8944
10219	Japan	0.1006	0	0	0.0063	0.0943	0.8994
10221	Japan	0.1162	0	0	0.0051	0.1111	0.8838
10223	Japan	0.0993	0	0	0.0071	0.0922	0.9007
10226	Japan	0.1362	0	0	0.0087	0.1275	0.8638
10229	Japan	0.1159	0	0	0	0.1159	0.8841
10231	Japan	0.0981	0	0.0038	0.0038	0.0906	0.9019
10232	Japan	0.1051	0	0	0	0.1051	0.8949
10235	Japan	0.1371	0	0	0.0057	0.1314	0.8629
10236	Japan	0.1304	0	0	0	0.1304	0.8696
10237	Japan	0.0948	0	0	0	0.0948	0.9052
10238	Japan	0.1156	0	0	0.0068	0.1088	0.8844
10244	Japan	0.1264	0	0	0.0057	0.1207	0.8736
10246	Japan	0.1212	0	0	0	0.1212	0.8788
10248	Japan	0.1455	0	0	0.0112	0.1343	0.8545
10249	Japan	0.1525	0	0	0.0169	0.1356	0.8475
10250	Japan	0.1193	0	0	0.0092	0.1101	0.8807
10254	Japan	0.0958	0	0	0	0.0958	0.9042
10258	Japan	0.1466	0	0	0.0086	0.1379	0.8534
10259	Japan	0.1377	0	0	0.012	0.1257	0.8623
10260	Japan	0.1344	0	0	0.0161	0.1183	0.8656
10262	Japan	0.1067	0	0	0	0.1067	0.8933
10265	Japan	0.1088	0	0	0.0035	0.1053	0.8912
10266	Japan	0.1629	0	0	0.0056	0.1573	0.8371
10267	Japan	0.15	0	0	0.0071	0.1429	0.85
10269	Japan	0.1148	0	0	0.0096	0.1053	0.8852
10271	Japan	0.1561	0	0	0.0146	0.1415	0.8439
10272	Japan	0.1262	0	0	0.0194	0.1068	0.8738
10273	Japan	0.1057	0	0	0.0044	0.1013	0.8943
10274	Japan	0.0738	0	0	0	0.0738	0.9262
10277	Japan	0.1136	0	0	0.0055	0.108	0.8864
10284	Japan	0.119	0	0	0	0.119	0.881
10298	Japan	0.1065	0	0	0	0.1065	0.8935
10301	Japan	0.1364	0	0	0.0057	0.1307	0.8636
10302	Japan	0.1795	0	0	0.0051	0.1744	0.8205
10303	Japan	0.11	0	0	0	0.11	0.89
10304	Japan	0.1091	0	0	0	0.1091	0.8909
10306	Japan	0.1397	0	0	0.0147	0.125	0.8603
10307	Japan	0.1201	0	0	0.0106	0.1095	0.8799
10308	Japan	0.1069	0	0	0.0025	0.1043	0.8931
10309	Japan	0.0943	0	0	0.0075	0.0868	0.9057
10315	Japan	0.0789	0	0	0.0044	0.0746	0.9211
10317	Japan	0.1	0	0	0.0067	0.0933	0.9
10318	Japan	0.1388	0	0	0.0048	0.134	0.8612
10320	Japan	0.1316	0	0	0.0132	0.1184	0.8684
10322	Japan	0.1	0	0	0.0043	0.0957	0.9
10323	Japan	0.1173	0	0	0	0.1173	0.8827
10324	Japan	0.1349	0	0	0.0164	0.1184	0.8651
10325	Japan	0.1575	0	0	0.011	0.1465	0.8425
10330	Japan	0.1429	0	0	0.0068	0.1361	0.8571
10332	Japan	0.0927	0	0	0	0.0927	0.9073
10333	Japan	0.1495	0	0	0.0036	0.1459	0.8505
10334	Japan	0.0902	0	0	0	0.0902	0.9098
10335	Japan	0.0802	0	0	0.0084	0.0717	0.9198
10338	Japan	0.0721	0	0	0	0.0721	0.9279
10339	Japan	0.1063	0	0	0.0097	0.0966	0.8937
10340	Japan	0.1145	0	0	0.006	0.1084	0.8855
10341	Japan	0.1079	0	0	0.0083	0.0996	0.8921
10345	Japan	0.1317	0	0	0.0123	0.1193	0.8683
10349	Japan	0.1185	0	0	0.0037	0.1148	0.8815
10350	Japan	0.1077	0	0	0.0038	0.1038	0.8923
10353	Japan	0.0676	0	0	0.0203	0.0473	0.9324
10354	Japan	0.0621	0	0	0	0.0621	0.9379
10356	Japan	0.1319	0	0	0.0035	0.1285	0.8681
10357	Japan	0.1328	0	0	0	0.1328	0.8672
10358	Japan	0.1158	0	0	0.0211	0.0947	0.8842
10362	Japan	0.1217	0	0	0.0043	0.1174	0.8783
10364	Japan	0.1197	0	0	0.0085	0.1111	0.8803
10366	Japan	0.0976	0	0	0.0035	0.0941	0.9024
10367	Japan	0.1187	0	0	0.0046	0.1142	0.8813
10371	Japan	0.1189	0	0	0	0.1189	0.8811
10377	Japan	0.1332	0	0	0.0075	0.1256	0.8668
10378	Japan	0.125	0	0	0.006	0.119	0.875
10380	Japan	0.0919	0	0	0	0.0919	0.9081
10385	Japan	0.1229	0	0	0.0056	0.1173	0.8771
10389	Japan	0.1337	0	0	0.0053	0.1283	0.8663
10390	Japan	0.1075	0	0	0	0.1075	0.8925
10456	Japan	0.0996	0	0	0.0043	0.0952	0.9004
10459	Japan	0.1142	0	0	0	0.1142	0.8858
10461	Japan	0.1312	0	0	0	0.1312	0.8688
10462	Japan	0.0698	0	0	0.0116	0.0581	0.9302
10463	Japan	0.1371	0	0	0.0081	0.129	0.8629
10464	Japan	0.0781	0	0	0	0.0781	0.9219
10465	Japan	0.1598	0	0	0.0046	0.1553	0.8402
10468	Japan	0.1394	0	0	0.008	0.1315	0.8606
10469	Japan	0.1143	0	0	0.0082	0.1061	0.8857
10473	Japan	0.1559	0	0	0.0034	0.1525	0.8441
10476	Japan	0.1287	0	0	0.0058	0.1228	0.8713
10480	Japan	0.1793	0	0	0.0163	0.163	0.8207
10483	Japan	0.1077	0	0	0	0.1077	0.8923
10486	Japan	0.1139	0	0	0	0.1139	0.8861
10487	Japan	0.1244	0	0	0.01	0.1144	0.8756
10489	Japan	0.1111	0	0	0.0041	0.107	0.8889
10492	Japan	0.0814	0	0	0	0.0814	0.9186
10497	Japan	0.1154	0	0	0.0096	0.1058	0.8846
10503	Japan	0.1238	0	0	0	0.1238	0.8762
10504	Japan	0.1307	0	0	0.0101	0.1206	0.8693
10505	Japan	0.1088	0	0	0	0.1088	0.8912
10508	Japan	0.1347	0	0	0.0041	0.1306	0.8653
10510	Japan	0.1282	0	0	0	0.1282	0.8718
10512	Japan	0.0902	0	0	0	0.0902	0.9098
10513	Japan	0.0811	0	0	0	0.0811	0.9189
10514	Japan	0.1165	0	0	0.008	0.1084	0.8835
10515	Japan	0.1633	0	0	0.0102	0.1531	0.8367
10519	Japan	0.1296	0	0.0046	0.0046	0.1204	0.8704
10523	Japan	0.1421	0	0	0.0055	0.1366	0.8579
10525	Japan	0.1068	0	0	0.0049	0.1019	0.8932
10527	Japan	0.0871	0	0	0.0038	0.0833	0.9129
10532	Japan	0.1148	0	0	0.0074	0.1074	0.8852
10537	Japan	0.1168	0	0	0.0093	0.1075	0.8832
10541	Japan	0.1103	0	0	0.0072	0.1031	0.8897
10542	Japan	0.1392	0	0	0.0042	0.135	0.8608
10543	Japan	0.1296	0	0	0.0033	0.1262	0.8704
10544	Japan	0.1104	0	0	0.0065	0.1039	0.8896
10545	Japan	0.1379	0	0	0	0.1379	0.8621
10550	Japan	0.1212	0	0	0.0051	0.1162	0.8788
10556	Japan	0.147	0	0	0.0072	0.1398	0.853
10559	Japan	0.164	0	0	0.0159	0.1481	0.836
10562	Japan	0.0855	0	0	0.0085	0.0769	0.9145
10565	Japan	0.0968	0	0	0.0072	0.0896	0.9032
10566	Japan	0.1135	0	0	0.0092	0.1043	0.8865
10568	Japan	0.1386	0	0	0.0033	0.1353	0.8614
10570	Japan	0.1186	0	0	0	0.1186	0.8814
10576	Japan	0.1284	0	0	0.0031	0.1254	0.8716
10577	Japan	0.1622	0	0	0.0135	0.1486	0.8378
10578	Japan	0.1244	0	0	0.0076	0.1168	0.8756
10579	Japan	0.1339	0	0	0.0055	0.1284	0.8661
10582	Japan	0.1239	0	0	0.0088	0.115	0.8761
10583	Japan	0.1116	0	0	0.0086	0.103	0.8884
10584	Japan	0.1481	0	0	0.0123	0.1358	0.8519
10585	Japan	0.1437	0	0	0	0.1437	0.8563
10586	Japan	0.0708	0	0	0	0.0708	0.9292
10587	Japan	0.1806	0	0	0	0.1806	0.8194
10589	Japan	0.1477	0	0	0.0062	0.1415	0.8523
10591	Japan	0.0189	0	0	0	0.0189	0.9811
10592	Japan	0.1333	0	0	0.0061	0.1273	0.8667
10593	Japan	0.1268	0	0.0047	0.0047	0.1174	0.8732
10595	Japan	0.1481	0	0	0.0037	0.1444	0.8519
10596	Japan	0.0957	0	0	0	0.0957	0.9043
10598	Japan	0.0345	0	0	0	0.0345	0.9655
10601	Japan	0.1525	0	0	0.0035	0.1489	0.8475
10603	Japan	0.0816	0	0	0	0.0816	0.9184
10604	Japan	0.1473	0	0	0.0039	0.1434	0.8527
10609	Japan	0.1268	0	0	0	0.1268	0.8732
10615	Japan	0.1208	0	0	0.0083	0.1125	0.8792
10616	Japan	0.1468	0	0	0.0061	0.1407	0.8532
10618	Japan	0.1737	0	0.0042	0.0042	0.1653	0.8263
10620	Japan	0.1392	0	0	0	0.1392	0.8608
10621	Japan	0.1469	0	0	0.007	0.1399	0.8531
10622	Japan	0.1525	0	0	0	0.1525	0.8475
10627	Japan	0.1083	0	0	0	0.1083	0.8917
10628	Japan	0.1882	0	0	0.0035	0.1847	0.8118
10632	Japan	0.1598	0	0	0	0.1598	0.8402
10635	Japan	0.1076	0	0	0.004	0.1036	0.8924
10639	Japan	0.1468	0	0	0	0.1468	0.8532
10644	Japan	0.1598	0	0	0	0.1598	0.8402
10645	Japan	0.1324	0	0	0.0024	0.13	0.8676
10646	Japan	0.1574	0	0	0	0.1574	0.8426
10647	Japan	0.1504	0	0	0.0088	0.1416	0.8496
10648	Japan	0.1129	0	0	0	0.1129	0.8871
10656	Japan	0.14	0	0	0.01	0.13	0.86
10657	Japan	0.1757	0	0	0.0135	0.1622	0.8243
10659	Japan	0.1619	0	0	0.0095	0.1524	0.8381
10660	Japan	0.1133	0	0	0.0067	0.1067	0.8867
10661	Japan	0.0997	0	0	0.0081	0.0916	0.9003
10663	Japan	0.1381	0	0	0.0055	0.1326	0.8619
10665	Japan	0.1104	0	0	0.013	0.0974	0.8896
10667	Japan	0.1087	0	0	0	0.1087	0.8913
10668	Japan	0.142	0	0	0.0057	0.1364	0.858
10670	Japan	0.1675	0	0	0.0105	0.1571	0.8325
10671	Japan	0.1415	0	0.0047	0.0047	0.1321	0.8585
10674	Japan	0.1182	0	0	0.0091	0.1091	0.8818
10675	Japan	0.0996	0	0	0.0071	0.0925	0.9004
10678	Japan	0.1061	0	0	0.0056	0.1006	0.8939
10684	Japan	0.1307	0	0	0.0025	0.1281	0.8693
10694	Japan	0.0814	0	0	0.0116	0.0698	0.9186
10697	Japan	0.166	0	0	0.004	0.1621	0.834
10698	Japan	0.137	0	0	0.0074	0.1296	0.863
10700	Japan	0.1934	0	0	0.0073	0.1861	0.8066
10701	Japan	0.1371	0	0	0	0.1371	0.8629
10709	Japan	0.1111	0	0	0.0053	0.1058	0.8889
10713	Japan	0.1659	0	0.0045	0	0.1614	0.8341
10714	Japan	0.1009	0	0	0.0046	0.0963	0.8991
10715	Japan	0.1505	0	0	0	0.1505	0.8495
10716	Japan	0.1379	0	0	0.0099	0.1281	0.8621
10717	Japan	0.1134	0	0	0.0052	0.1082	0.8866
10718	Japan	0.1528	0	0	0	0.1528	0.8472
10720	Japan	0.1392	0	0	0.0103	0.1289	0.8608
10722	Japan	0.1429	0	0	0	0.1429	0.8571
10723	Japan	0.1384	0	0	0.0126	0.1258	0.8616
10725	Japan	0.1141	0	0	0	0.1141	0.8859
10726	Japan	0.1481	0	0	0.0062	0.142	0.8519
10731	Japan	0.1191	0	0.0043	0	0.1149	0.8809
10733	Japan	0.1719	0	0	0.0156	0.1562	0.8281
10741	Japan	0.0667	0	0	0	0.0667	0.9333
10745	Japan	0.1771	0	0	0.0104	0.1667	0.8229
10747	Japan	0.125	0	0	0.0031	0.1219	0.875
10749	Japan	0.1053	0	0	0.0053	0.1	0.8947
10754	Japan	0.1429	0	0	0	0.1429	0.8571
10756	Japan	0.1788	0	0	0.0109	0.1679	0.8212
10760	Japan	0.1099	0	0	0	0.1099	0.8901
10761	Japan	0.1149	0	0	0.0038	0.1111	0.8851
10762	Japan	0.1209	0	0	0.0093	0.1116	0.8791
10765	Japan	0.1308	0	0	0	0.1308	0.8692
10767	Japan	0.1336	0	0	0.0045	0.1292	0.8664
10772	Japan	0.1385	0	0	0	0.1385	0.8615
10774	Japan	0.1008	0	0	0.0078	0.093	0.8992
10775	Japan	0.112	0	0	0	0.112	0.888
10776	Japan	0.1726	0	0	0	0.1726	0.8274
10784	Japan	0.0973	0	0	0	0.0973	0.9027
10785	Japan	0.1452	0	0	0.0054	0.1398	0.8548
10788	Japan	0.1355	0	0	0.012	0.1235	0.8645
10794	Japan	0.1475	0	0	0.0082	0.1393	0.8525
10797	Japan	0.1152	0	0	0.0052	0.1099	0.8848
10801	Japan	0.1135	0	0	0	0.1135	0.8865
10802	Japan	0.1102	0	0	0.0055	0.1047	0.8898
10804	Japan	0.11	0	0	0.01	0.1	0.89
10805	Japan	0.1268	0	0	0.0036	0.1232	0.8732
10807	Japan	0.1149	0	0	0	0.1149	0.8851
10808	Japan	0.1019	0	0	0.0127	0.0892	0.8981
10812	Japan	0.1308	0	0	0.0077	0.1231	0.8692
10813	Japan	0.1214	0	0	0.0071	0.1143	0.8786
10814	Japan	0.062	0	0	0	0.062	0.938
10816	Japan	0.1138	0	0	0.0054	0.1084	0.8862
10817	Japan	0.1144	0	0	0.0046	0.1098	0.8856
10818	Japan	0.0806	0	0	0	0.0806	0.9194
10819	Japan	0.173	0	0	0.0054	0.1676	0.827
10827	Japan	0.1447	0	0	0.0066	0.1382	0.8553
10829	Japan	0.1618	0	0	0.0049	0.1569	0.8382
10832	Japan	0.1768	0	0	0.0166	0.1602	0.8232
10835	Japan	0.1412	0	0	0	0.1412	0.8588
10838	Japan	0.1047	0	0	0.0116	0.093	0.8953
10839	Japan	0.1092	0	0	0.0087	0.1004	0.8908
10847	Japan	0.1103	0	0	0	0.1103	0.8897
10850	Japan	0.1826	0	0	0.0174	0.1652	0.8174
10853	Japan	0.1475	0	0	0	0.1475	0.8525
10860	Japan	0.1538	0	0	0.0085	0.1453	0.8462
10866	Japan	0.1447	0	0	0.0052	0.1395	0.8553
10869	Japan	0.1221	0	0	0	0.1221	0.8779
10880	Japan	0.1604	0	0	0.0142	0.1462	0.8396
10887	Japan	0.1357	0	0	0	0.1357	0.8643
10888	Japan	0.1595	0	0	0.0027	0.1568	0.8405
10889	Japan	0.15	0	0	0.0056	0.1444	0.85
10890	Japan	0.1057	0	0	0.0041	0.1016	0.8943
10907	Japan	0.1278	0	0	0.0056	0.1222	0.8722
10911	Japan	0.0843	0	0	0	0.0843	0.9157
10913	Japan	0.1198	0	0	0.006	0.1138	0.8802
10924	Japan	0.1239	0	0	0	0.1239	0.8761
10931	Japan	0.13	0	0	0.01	0.12	0.87
10934	Japan	0.1827	0	0	0	0.1827	0.8173
10935	Japan	0.1388	0	0	0.0051	0.1337	0.8612
10938	Japan	0.1361	0	0	0.0136	0.1224	0.8639
10947	Japan	0.1616	0	0	0.0152	0.1465	0.8384
10967	Japan	0.171	0	0	0.0074	0.1636	0.829
10968	Japan	0.1032	0	0	0	0.1032	0.8968
10975	Japan	0.1353	0	0	0	0.1353	0.8647
10976	Japan	0.1378	0	0	0.0051	0.1327	0.8622
10980	Japan	0.1322	0	0.0028	0.0028	0.1267	0.8678
10989	Japan	0.1585	0	0	0.0055	0.153	0.8415
10990	Japan	0.0875	0	0	0	0.0875	0.9125
10992	Japan	0.1943	0	0	0	0.1943	0.8057
11006	Japan	0.1059	0	0	0	0.1059	0.8941
11008	Japan	0.1104	0	0	0.0061	0.1043	0.8896
11010	Japan	0.1357	0	0	0.0039	0.1318	0.8643
11011	Japan	0.1617	0	0	0.0066	0.1551	0.8383
11029	Japan	0.1341	0	0	0.0056	0.1285	0.8659
11030	Japan	0.1592	0	0	0.0191	0.1401	0.8408
11031	Japan	0.1437	0	0	0.0056	0.138	0.8563
11035	Japan	0.1194	0	0	0.0097	0.1097	0.8806
11036	Japan	0.1328	0	0	0.0156	0.1172	0.8672
11045	Japan	0.1361	0	0	0.0059	0.1302	0.8639
11048	Japan	0.1389	0	0	0.0069	0.1319	0.8611
11049	Japan	0.1429	0	0	0.0165	0.1264	0.8571
11054	Japan	0.0971	0	0	0	0.0971	0.9029
11057	Japan	0.1233	0	0	0	0.1233	0.8767
11062	Japan	0.1571	0	0	0	0.1571	0.8429
11081	Japan	0.1642	0	0	0.0075	0.1567	0.8358
11085	Japan	0.1354	0	0	0	0.1354	0.8646
11097	Japan	0.113	0	0	0.0056	0.1073	0.887
11103	Japan	0.161	0	0	0.0085	0.1525	0.839
11106	Japan	0.2169	0	0	0.012	0.2048	0.7831
11110	Japan	0.1349	0	0	0.0047	0.1302	0.8651
11121	Japan	0.1534	0	0	0.0106	0.1429	0.8466
11124	Japan	0.1505	0	0	0.0054	0.1452	0.8495
11128	Japan	0.2024	0	0	0.006	0.1964	0.7976
11132	Japan	0.0778	0	0	0.0111	0.0667	0.9222
11141	Japan	0.1216	0	0	0.0068	0.1149	0.8784
11151	Japan	0.1265	0	0	0.0073	0.1192	0.8735
11159	Japan	0.1684	0	0	0	0.1684	0.8316
11162	Japan	0.115	0	0	0	0.115	0.885
11168	Japan	0.1098	0	0	0	0.1098	0.8902
11170	Japan	0.1086	0	0	0	0.1086	0.8914
11171	Japan	0.1429	0	0	0.0238	0.119	0.8571
11203	Japan	0.1188	0	0	0	0.1188	0.8812
11209	Japan	0.1561	0	0	0	0.1561	0.8439
11210	Japan	0.1111	0	0	0.0082	0.1029	0.8889
11213	Japan	0.1338	0	0.0032	0	0.1306	0.8662
11223	Japan	0.1272	0	0	0.0059	0.1213	0.8728
11224	Japan	0.1315	0	0	0.0047	0.1268	0.8685
11226	Japan	0.1172	0	0	0.0117	0.1055	0.8828
11227	Japan	0.1193	0	0	0.0061	0.1131	0.8807
11237	Japan	0.0741	0	0	0	0.0741	0.9259
11238	Japan	0.1497	0	0	0.0068	0.1429	0.8503
11241	Japan	0.1167	0	0	0.0056	0.1111	0.8833
11243	Japan	0.1026	0	0	0	0.1026	0.8974
11255	Japan	0.1657	0	0	0.0114	0.1543	0.8343
11281	Japan	0.1259	0	0	0.0074	0.1185	0.8741
11294	Japan	0.1443	0	0	0.0033	0.141	0.8557
11299	Japan	0.1333	0	0	0	0.1333	0.8667
11311	Japan	0.2147	0	0	0.0113	0.2034	0.7853
11343	Japan	0.1203	0	0	0.0025	0.1178	0.8797
11354	Japan	0.1012	0	0	0.0061	0.0951	0.8988
11369	Japan	0.1194	0	0	0	0.1194	0.8806
11379	Japan	0.1303	0	0	0.0027	0.1277	0.8697
11389	Japan	0.1325	0	0	0	0.1325	0.8675
11409	Japan	0.125	0	0	0.0058	0.1192	0.875
11413	Japan	0.1842	0	0	0.0175	0.1667	0.8158
11417	Japan	0.1344	0	0	0.0108	0.1237	0.8656
11419	Japan	0.163	0	0	0.0148	0.1481	0.837
11423	Japan	0.1415	0	0.0047	0.0094	0.1274	0.8585
11428	Japan	0.1461	0	0	0.0091	0.137	0.8539
11431	Japan	0.1045	0	0	0.0105	0.0941	0.8955
11432	Japan	0.1598	0	0	0	0.1598	0.8402
11433	Japan	0.1783	0	0	0	0.1783	0.8217
11434	Japan	0.1646	0	0	0.0127	0.1519	0.8354
11438	Japan	0.1667	0	0	0.0064	0.1603	0.8333
11445	Japan	0.1399	0	0	0.0082	0.1317	0.8601
11448	Japan	0.1144	0	0	0.0088	0.1056	0.8856
11449	Japan	0.1198	0	0	0.0024	0.1174	0.8802
11450	Japan	0.1263	0	0	0.0152	0.1111	0.8737
11451	Japan	0.1714	0	0	0	0.1714	0.8286
11452	Japan	0.1014	0	0	0.0097	0.0918	0.8986
11453	Japan	0.1639	0	0	0.0084	0.1555	0.8361
11454	Japan	0.1325	0	0	0.004	0.1285	0.8675
11459	Japan	0.1558	0	0	0.0173	0.1385	0.8442
11464	Japan	0.1328	0	0	0	0.1328	0.8672
11467	Japan	0.1604	0	0	0	0.1604	0.8396
11472	Japan	0.1226	0	0	0.0129	0.1097	0.8774
11473	Japan	0.1298	0	0	0.0035	0.1263	0.8702
11475	Japan	0.1546	0	0	0.0048	0.1498	0.8454
11477	Japan	0.1442	0	0	0.0064	0.1378	0.8558
11478	Japan	0.1439	0	0	0.0072	0.1367	0.8561
11480	Japan	0.1316	0	0	0	0.1316	0.8684
11486	Japan	0.1096	0	0	0	0.1096	0.8904
11487	Japan	0.1307	0	0	0.0141	0.1166	0.8693
11489	Japan	0.116	0	0	0	0.116	0.884
11490	Japan	0.1224	0	0	0.007	0.1154	0.8776
11492	Japan	0.0902	0	0	0.0123	0.0779	0.9098
11495	Japan	0.1181	0	0.0069	0.0069	0.1042	0.8819
11498	Japan	0.1295	0	0	0	0.1295	0.8705
11501	Japan	0.1234	0	0	0.0032	0.1203	0.8766
11510	Japan	0.1388	0	0.0041	0.0041	0.1306	0.8612
11512	Japan	0.1102	0	0	0.0082	0.102	0.8898
11513	Japan	0.1237	0	0	0.0052	0.1186	0.8763
11521	Japan	0.1159	0	0	0.0043	0.1116	0.8841
11524	Japan	0.1345	0	0	0.0084	0.1261	0.8655
11526	Japan	0.1899	0	0	0	0.1899	0.8101
11527	Japan	0.1088	0	0	0	0.1088	0.8912
11528	Japan	0.1705	0	0	0.0155	0.155	0.8295
11580	Japan	0.069	0	0	0	0.069	0.931
11607	Japan	0.1122	0	0	0	0.1122	0.8878
11626	Japan	0.0958	0	0	0.006	0.0898	0.9042
11638	Japan	0.1654	0	0	0.0079	0.1575	0.8346
11641	Japan	0.1173	0	0	0.0102	0.1071	0.8827
11675	Japan	0.1279	0	0	0	0.1279	0.8721
11682	Japan	0.1134	0	0	0.0025	0.1108	0.8866
11694	Japan	0.1263	0	0	0.0105	0.1158	0.8737
11710	Japan	0.0336	0	0	0	0.0336	0.9664
11720	Japan	0.1197	0	0	0.007	0.1127	0.8803
11754	Japan	0.1438	0	0	0.0068	0.137	0.8562
11788	Japan	0.1128	0	0	0.003	0.1098	0.8872
11796	Japan	0.1497	0	0	0.0051	0.1447	0.8503
11817	Japan	0.1166	0	0	0	0.1166	0.8834
11818	Japan	0.2279	0	0	0.0147	0.2132	0.7721
11819	Japan	0.11	0	0	0	0.11	0.89
11820	Japan	0.1447	0	0	0.0031	0.1415	0.8553
11821	Japan	0.1008	0	0	0	0.1008	0.8992
11822	Japan	0.0976	0	0	0	0.0976	0.9024
11823	Japan	0.1569	0	0	0	0.1569	0.8431
11826	Japan	0.129	0	0	0.0081	0.121	0.871
11829	Japan	0.1302	0	0	0.0139	0.1163	0.8698
11831	Japan	0.1395	0	0	0.0078	0.1318	0.8605
11835	Japan	0.0992	0	0	0.0076	0.0916	0.9008
11836	Japan	0.1354	0	0	0.0104	0.125	0.8646
11838	Japan	0.1211	0	0	0.0039	0.1172	0.8789
11851	Japan	0.1381	0	0	0.0042	0.1339	0.8619
11859	Japan	0.1261	0	0	0.0042	0.1218	0.8739
11873	Japan	0.134	0	0	0.0031	0.1308	0.866
11879	Japan	0.1383	0	0	0	0.1383	0.8617
11881	Japan	0.1309	0	0	0.0052	0.1257	0.8691
11885	Japan	0.129	0	0	0.0036	0.1254	0.871
11888	Japan	0.1514	0	0	0.0054	0.1459	0.8486
11891	Japan	0.0939	0	0	0	0.0939	0.9061
11893	Japan	0.1475	0	0	0.0055	0.1421	0.8525
11899	Japan	0.0955	0	0	0.0112	0.0843	0.9045
11900	Japan	0.1212	0	0	0	0.1212	0.8788
11918	Japan	0.1412	0	0	0.0078	0.1333	0.8588
11920	Japan	0.1436	0	0	0.0052	0.1384	0.8564
11921	Japan	0.1202	0	0	0.0043	0.1159	0.8798
11922	Japan	0.1602	0	0	0.0146	0.1456	0.8398
11927	Japan	0.1688	0	0	0.0084	0.1603	0.8312
11929	Japan	0.1026	0	0	0	0.1026	0.8974
11940	Japan	0.1	0	0	0.0176	0.0824	0.9
11942	Japan	0.1366	0	0	0.0049	0.1317	0.8634
11951	Japan	0.1412	0	0	0.0056	0.1356	0.8588
11955	Japan	0.1314	0	0	0	0.1314	0.8686
11956	Japan	0.1648	0	0.0055	0.0055	0.1538	0.8352
11957	Japan	0.1368	0	0	0.0035	0.1333	0.8632
11965	Japan	0.1237	0	0	0	0.1237	0.8763
11973	Japan	0.1649	0	0	0.0072	0.1577	0.8351
11974	Japan	0.1582	0	0	0.0056	0.1525	0.8418
11982	Japan	0.1406	0	0	0.008	0.1325	0.8594
11984	Japan	0.1622	0	0	0.009	0.1532	0.8378
11993	Japan	0.1151	0	0	0	0.1151	0.8849
11996	Japan	0.1214	0	0	0.0058	0.1156	0.8786
12002	Japan	0.1537	0	0	0.0098	0.1439	0.8463
12005	Japan	0.1551	0	0	0.0027	0.1524	0.8449
12014	Japan	0.1533	0	0	0.007	0.1463	0.8467
12016	Japan	0.1364	0	0	0.0045	0.1318	0.8636
12020	Japan	0.1264	0	0	0	0.1264	0.8736
12022	Japan	0.1401	0	0	0	0.1401	0.8599
12024	Japan	0.0847	0	0	0	0.0847	0.9153
12025	Japan	0.0674	0	0	0	0.0674	0.9326
12070	Japan	0.0679	0	0	0.009	0.0588	0.9321
12101	Japan	0.1364	0	0	0	0.1364	0.8636
12106	Japan	0.0909	0	0	0.013	0.0779	0.9091
12165	Japan	0.1532	0	0	0	0.1532	0.8468
12197	Japan	0.1218	0	0.0051	0.0051	0.1117	0.8782
12204	Japan	0.1211	0	0	0	0.1211	0.8789
12242	Japan	0.1293	0	0	0.0136	0.1156	0.8707
12243	Japan	0	0	0	0	0	1
12276	Japan	0.129	0	0	0	0.129	0.871
12340	Japan	0.1138	0	0	0.0081	0.1057	0.8862
12370	Japan	0.1462	0	0	0	0.1462	0.8538
12389	Japan	0.1214	0	0	0.0049	0.1165	0.8786
12396	Japan	0.1864	0	0	0	0.1864	0.8136

## Sheet: Table S7
Country	Source	Species	feature	metadata	value	coef	stderr	N	N.not.0	pval	qval
Austria	split_1_after_fml_adj	Butyricimonas virosa	GCA_018369825.1	Disease	CRC	1.24883	0.376605	87	16	0.00136825	0.186472
Austria	split_1_after_fml_adj	Butyricimonas virosa	GCA_945895905.1	Disease	CRC	0.865979	0.276828	87	10	0.00244406	0.20809
Austria	split_2_after_fml_adj	Dialister invisus	GCA_003527765.1	Disease	CRC	1.81685	0.586135	87	14	0.00266403	0.151484
Austria	split_2_after_fml_adj	Dialister invisus	GCF_958406395.1	Disease	CRC	3.19961	0.8216	87	28	0.000201448	0.0408767
Austria	split_2_after_fml_adj	Dysosmobacter sp944387015	GCA_934574675.1	Disease	CRC	0.829496	0.301096	87	14	0.0072479	0.231702
Austria	split_2_after_fml_adj	Dysosmobacter sp944387015	GCA_958349425.1	Disease	CRC	0.895585	0.275132	87	11	0.00165536	0.116182
Austria	split_3_before_fml_adj	Dialister invisus	GCA_003527765.1	Disease	CRC	1.96947	0.486138	87	14	0.000115091	0.0999547
Austria	split_3_before_fml_adj	Dialister invisus	GCF_958406395.1	Disease	CRC	2.88828	0.862781	87	29	0.00123246	0.236762
Austria	split_3_before_fml_adj	Lachnospira eligens_A	GCA_023445505.1	Disease	CRC	2.42987	0.757354	87	53	0.00190527	0.236762
Austria	split_3_before_fml_adj	Lachnospira eligens_A	GCA_958438475.1	Disease	CRC	2.34612	0.68029	87	41	0.000891874	0.236762
Austria	split_3_after_fml_adj	Dialister invisus	GCA_003527765.1	Disease	CRC	1.98126	0.488637	87	14	0.000114733	0.0943286
Austria	split_3_after_fml_adj	Dialister invisus	GCF_958406395.1	Disease	CRC	2.94269	0.857463	87	29	0.000946494	0.157247
Austria	split_3_after_fml_adj	Lachnospira eligens_A	GCA_023445505.1	Disease	CRC	2.49532	0.743773	87	53	0.00120994	0.170089
Austria	split_3_after_fml_adj	Lachnospira eligens_A	GCA_958438475.1	Disease	CRC	2.42129	0.657056	87	41	0.000411739	0.121571
Austria	split_3_after_fml_adj	Barnesiella intestinihominis	GCA_018055345.1	Disease	CRC	1.85038	0.66993	87	45	0.00710508	0.247205
Austria	split_3_after_fml_adj	Barnesiella intestinihominis	GCA_023403695.1	Disease	CRC	2.40744	0.710176	87	32	0.00108257	0.158272
Austria	split_4_before_fml_adj	Dysosmobacter sp944387015	GCA_934574675.1	Disease	CRC	1.02497	0.288285	87	13	0.00062981	0.196914
Austria	split_4_before_fml_adj	Dysosmobacter sp944387015	GCA_958349425.1	Disease	CRC	1.19795	0.293059	87	12	0.000101044	0.0954174
Austria	split_4_before_fml_adj	Dialister invisus	GCA_003527765.1	Disease	CRC	2.08339	0.519173	87	14	0.000131879	0.0954174
Austria	split_4_before_fml_adj	Dialister invisus	GCF_958406395.1	Disease	CRC	2.87029	0.825226	87	27	0.000810663	0.201585
Austria	split_4_after_fml_adj	Dysosmobacter sp944387015	GCA_934574675.1	Disease	CRC	1.03454	0.285555	87	13	0.000506784	0.0898753
Austria	split_4_after_fml_adj	Dysosmobacter sp944387015	GCA_958349425.1	Disease	CRC	1.20312	0.293624	87	12	9.84952e-05	0.0558712
Austria	split_4_after_fml_adj	Dialister invisus	GCA_003527765.1	Disease	CRC	2.06137	0.508982	87	14	0.000116657	0.0558712
Austria	split_4_after_fml_adj	Dialister invisus	GCF_958406395.1	Disease	CRC	2.82578	0.795495	87	27	0.000640089	0.0981778
Austria	split_5_before_fml_adj	Lachnospira eligens_A	GCA_023445505.1	Disease	CRC	2.63935	0.772713	87	50	0.000991937	0.209814
Austria	split_5_before_fml_adj	Lachnospira eligens_A	GCA_958438475.1	Disease	CRC	2.38251	0.682164	87	39	0.000773606	0.209814
Austria	split_5_after_fml_adj	Lachnospira eligens_A	GCA_023445505.1	Disease	CRC	2.7372	0.744316	87	50	0.000422353	0.0785138
Austria	split_5_after_fml_adj	Lachnospira eligens_A	GCA_958438475.1	Disease	CRC	2.49403	0.636273	87	39	0.000184428	0.0739631
Austria	split_5_after_fml_adj	Bilophila wadsworthia	GCA_023439145.1	Disease	CRC	1.56793	0.565597	87	25	0.00690668	0.212207
Austria	split_5_after_fml_adj	Bilophila wadsworthia	GCA_026168665.1	Disease	CRC	1.74664	0.454453	87	25	0.000240268	0.0762852
Austria	split_5_after_fml_adj	Dialister invisus	GCA_003527765.1	Disease	CRC	1.67631	0.55982	87	14	0.00364655	0.161551
Austria	split_5_after_fml_adj	Dialister invisus	GCF_958406395.1	Disease	CRC	2.56865	0.787765	87	24	0.00162695	0.118677
Austria	split_6_after_fml_adj	Dialister invisus	GCA_003527765.1	Disease	CRC	1.66446	0.535892	87	14	0.00261426	0.170769
Austria	split_6_after_fml_adj	Dialister invisus	GCF_958406395.1	Disease	CRC	2.70685	0.775022	87	26	0.000777722	0.126131
Austria	split_6_after_fml_adj	Lachnospira eligens_A	GCA_023445505.1	Disease	CRC	2.27828	0.734324	87	54	0.00264122	0.170769
Austria	split_6_after_fml_adj	Lachnospira eligens_A	GCA_958438475.1	Disease	CRC	2.11115	0.662684	87	40	0.00205075	0.161856
Austria	split_7_after_fml_adj	Dialister invisus	GCA_003527765.1	Disease	CRC	2.07206	0.596762	87	17	0.000831037	0.173133
Austria	split_7_after_fml_adj	Dialister invisus	GCF_958406395.1	Disease	CRC	3.06849	0.861344	87	30	0.000618946	0.161499
Austria	split_8_before_fml_adj	Butyricimonas virosa	GCA_018369825.1	Disease	CRC	1.33773	0.373899	87	17	0.000585007	0.126319
Austria	split_8_before_fml_adj	Butyricimonas virosa	GCA_945895905.1	Disease	CRC	0.937972	0.256938	87	9	0.000459234	0.126319
Austria	split_8_after_fml_adj	Butyricimonas virosa	GCA_018369825.1	Disease	CRC	1.3582	0.370457	87	17	0.000438495	0.0822327
Austria	split_8_after_fml_adj	Butyricimonas virosa	GCA_945895905.1	Disease	CRC	0.945719	0.257434	87	9	0.000427816	0.0822327
Austria	split_8_after_fml_adj	Lachnospira eligens_A	GCA_023445505.1	Disease	CRC	2.54554	0.729149	87	48	0.000781556	0.0887842
Austria	split_8_after_fml_adj	Lachnospira eligens_A	GCA_958438475.1	Disease	CRC	2.10773	0.649144	87	32	0.00169791	0.125456
Austria	split_8_after_fml_adj	Bilophila wadsworthia	GCA_023439145.1	Disease	CRC	1.76383	0.550615	87	25	0.00194265	0.126096
Austria	split_8_after_fml_adj	Bilophila wadsworthia	GCA_026168665.1	Disease	CRC	1.61175	0.478866	87	27	0.00116913	0.109837
Austria	split_8_after_fml_adj	Dialister invisus	GCA_003527765.1	Disease	CRC	1.89262	0.568013	87	16	0.00130096	0.113743
Austria	split_8_after_fml_adj	Dialister invisus	GCF_958406395.1	Disease	CRC	2.57571	0.79878	87	25	0.00181986	0.126096
Austria	split_9_after_fml_adj	Lachnospira eligens_A	GCA_023445505.1	Disease	CRC	2.42448	0.744595	87	54	0.00165024	0.16359
Austria	split_9_after_fml_adj	Lachnospira eligens_A	GCA_958438475.1	Disease	CRC	2.54257	0.655471	87	41	0.000212479	0.1185
Austria	split_9_after_fml_adj	Dialister invisus	GCA_003527765.1	Disease	CRC	1.93117	0.595041	87	15	0.00170588	0.16359
Austria	split_9_after_fml_adj	Dialister invisus	GCF_958406395.1	Disease	CRC	2.6623	0.868491	87	27	0.00295279	0.199658
Austria	split_10_after_fml_adj	Lachnospira eligens_A	GCA_023445505.1	Disease	CRC	2.43089	0.738542	87	58	0.00147777	0.143914
Austria	split_10_after_fml_adj	Lachnospira eligens_A	GCA_958438475.1	Disease	CRC	2.2535	0.602896	87	42	0.000344644	0.0874534
Austria	split_10_after_fml_adj	Dialister invisus	GCA_003527765.1	Disease	CRC	1.58114	0.481672	87	11	0.0015193	0.143914
Austria	split_10_after_fml_adj	Dialister invisus	GCF_958406395.1	Disease	CRC	2.68092	0.838898	87	27	0.00198873	0.152344
Austria	split_10_after_fml_adj	Butyricimonas virosa	GCA_018369825.1	Disease	CRC	1.0252	0.319053	87	13	0.00188446	0.152344
Austria	split_10_after_fml_adj	Butyricimonas virosa	GCA_945895905.1	Disease	CRC	0.778688	0.264301	87	9	0.00419927	0.212369
Austria	split_11_before_fml_adj	Lachnospira eligens_A	GCA_023445505.1	Disease	CRC	2.75858	0.741519	87	53	0.000363358	0.148735
Austria	split_11_before_fml_adj	Lachnospira eligens_A	GCA_958438475.1	Disease	CRC	2.37144	0.627907	87	37	0.00029979	0.148735
Austria	split_11_after_fml_adj	Lachnospira eligens_A	GCA_023445505.1	Disease	CRC	2.88774	0.711131	87	53	0.000112268	0.063833
Austria	split_11_after_fml_adj	Lachnospira eligens_A	GCA_958438475.1	Disease	CRC	2.49384	0.594144	87	37	6.87636e-05	0.063833
Austria	split_11_after_fml_adj	Dialister invisus	GCA_003527765.1	Disease	CRC	1.79101	0.546046	87	14	0.00153197	0.150551
Austria	split_11_after_fml_adj	Dialister invisus	GCF_958406395.1	Disease	CRC	2.88346	0.79894	87	28	0.000530526	0.103792
Austria	split_11_after_fml_adj	Butyricimonas virosa	GCA_018369825.1	Disease	CRC	1.18651	0.350544	87	16	0.00110046	0.150551
Austria	split_11_after_fml_adj	Butyricimonas virosa	GCA_945895905.1	Disease	CRC	0.942187	0.272461	87	9	0.00086985	0.136045
Austria	split_12_after_fml_adj	Dialister invisus	GCA_003527765.1	Disease	CRC	1.89388	0.592645	87	12	0.00198948	0.228457
Austria	split_12_after_fml_adj	Dialister invisus	GCF_958406395.1	Disease	CRC	3.25553	0.824854	87	26	0.000167813	0.087742
Austria	split_12_after_fml_adj	Butyricimonas virosa	GCA_018369825.1	Disease	CRC	1.10985	0.350876	87	14	0.00219808	0.228457
Austria	split_12_after_fml_adj	Butyricimonas virosa	GCA_945895905.1	Disease	CRC	0.829944	0.27806	87	10	0.00375104	0.248807
Austria	split_13_before_fml_adj	Lachnospira eligens_A	GCA_023445505.1	Disease	CRC	2.49089	0.738632	87	52	0.00113958	0.247778
Austria	split_13_before_fml_adj	Lachnospira eligens_A	GCA_958438475.1	Disease	CRC	2.43775	0.672016	87	40	0.000495979	0.201865
Austria	split_13_after_fml_adj	Lachnospira eligens_A	GCA_023445505.1	Disease	CRC	2.38253	0.721348	87	52	0.00142583	0.150702
Austria	split_13_after_fml_adj	Lachnospira eligens_A	GCA_958438475.1	Disease	CRC	2.30114	0.636064	87	40	0.00051546	0.133672
Austria	split_13_after_fml_adj	Barnesiella intestinihominis	GCA_018055345.1	Disease	CRC	2.01384	0.694245	87	41	0.00479126	0.214479
Austria	split_13_after_fml_adj	Barnesiella intestinihominis	GCA_023403695.1	Disease	CRC	2.21107	0.712174	87	30	0.00262439	0.175797
Austria	split_14_after_fml_adj	Dialister invisus	GCA_003527765.1	Disease	CRC	1.71808	0.564731	87	13	0.00316394	0.178884
Austria	split_14_after_fml_adj	Dialister invisus	GCF_958406395.1	Disease	CRC	2.82808	0.767423	87	25	0.000411578	0.0745949
Austria	split_14_after_fml_adj	Escherichia coli	GCF_000005845.2	Disease	CRC	2.35567	0.818091	87	28	0.00509416	0.209898
Austria	split_14_after_fml_adj	Escherichia coli	GCF_024331445.2	Disease	CRC	1.82297	0.546366	87	12	0.00128247	0.115415
Austria	split_15_before_fml_adj	Bilophila wadsworthia	GCA_023439145.1	Disease	CRC	1.86988	0.542438	87	23	0.000896277	0.220297
Austria	split_15_before_fml_adj	Bilophila wadsworthia	GCA_026168665.1	Disease	CRC	2.06016	0.467557	87	30	3.15698e-05	0.0475031
Austria	split_15_after_fml_adj	Bilophila wadsworthia	GCA_023439145.1	Disease	CRC	1.8873	0.543601	87	23	0.000831937	0.14046
Austria	split_15_after_fml_adj	Bilophila wadsworthia	GCA_026168665.1	Disease	CRC	2.06894	0.470002	87	30	3.24497e-05	0.032187
Austria	split_16_before_fml_adj	Dialister invisus	GCA_003527765.1	Disease	CRC	2.17004	0.613262	87	16	0.000665749	0.215123
Austria	split_16_before_fml_adj	Dialister invisus	GCF_958406395.1	Disease	CRC	3.11837	0.807393	87	28	0.000223419	0.12032
Austria	split_16_after_fml_adj	Dialister invisus	GCA_003527765.1	Disease	CRC	2.16239	0.618595	87	16	0.000770083	0.125222
Austria	split_16_after_fml_adj	Dialister invisus	GCF_958406395.1	Disease	CRC	3.0247	0.802108	87	28	0.000307947	0.0853084
Austria	split_17_after_fml_adj	Bilophila wadsworthia	GCA_023439145.1	Disease	CRC	1.59062	0.459492	87	21	0.000859739	0.145662
Austria	split_17_after_fml_adj	Bilophila wadsworthia	GCA_026168665.1	Disease	CRC	1.73412	0.432978	87	26	0.000136733	0.104104
Austria	split_17_after_fml_adj	Dialister invisus	GCA_003527765.1	Disease	CRC	1.70527	0.563243	87	14	0.00330538	0.189714
Austria	split_17_after_fml_adj	Dialister invisus	GCF_958406395.1	Disease	CRC	2.81885	0.8125	87	27	0.000838677	0.145662
Austria	split_17_after_fml_adj	Lachnospira eligens_A	GCA_023445505.1	Disease	CRC	2.32118	0.728718	87	56	0.00205366	0.159922
Austria	split_17_after_fml_adj	Lachnospira eligens_A	GCA_958438475.1	Disease	CRC	2.15835	0.671408	87	41	0.0018763	0.159922
Austria	split_18_before_fml_adj	Bilophila wadsworthia	GCA_023439145.1	Disease	CRC	1.71314	0.545207	87	25	0.00233379	0.232445
Austria	split_18_before_fml_adj	Bilophila wadsworthia	GCA_026168665.1	Disease	CRC	1.78423	0.477204	87	27	0.000340975	0.127354
Austria	split_18_after_fml_adj	Butyricimonas virosa	GCA_018369825.1	Disease	CRC	1.3899	0.367486	87	15	0.000296371	0.0851496
Austria	split_18_after_fml_adj	Butyricimonas virosa	GCA_945895905.1	Disease	CRC	0.76811	0.256298	87	9	0.00361898	0.203115
Austria	split_18_after_fml_adj	Bilophila wadsworthia	GCA_023439145.1	Disease	CRC	1.71221	0.549113	87	25	0.00251986	0.193399
Austria	split_18_after_fml_adj	Bilophila wadsworthia	GCA_026168665.1	Disease	CRC	1.7821	0.480598	87	27	0.000381019	0.0932377
Austria	split_18_after_fml_adj	Barnesiella intestinihominis	GCA_018055345.1	Disease	CRC	1.82646	0.674739	87	41	0.00828026	0.237038
Austria	split_18_after_fml_adj	Barnesiella intestinihominis	GCA_023403695.1	Disease	CRC	2.15011	0.690657	87	28	0.00255825	0.193399
Austria	split_18_after_fml_adj	Lachnospira eligens_A	GCA_023445505.1	Disease	CRC	2.2241	0.719175	87	51	0.00272185	0.193399
Austria	split_18_after_fml_adj	Lachnospira eligens_A	GCA_958438475.1	Disease	CRC	1.83733	0.645712	87	38	0.00561527	0.215706
Austria	split_19_after_fml_adj	Bilophila wadsworthia	GCA_023439145.1	Disease	CRC	1.78557	0.575337	87	27	0.00263356	0.157404
Austria	split_19_after_fml_adj	Bilophila wadsworthia	GCA_026168665.1	Disease	CRC	1.81784	0.494432	87	25	0.000423551	0.0752862
Austria	split_19_after_fml_adj	Barnesiella intestinihominis	GCA_018055345.1	Disease	CRC	2.15294	0.713455	87	40	0.00340443	0.162757
Austria	split_19_after_fml_adj	Barnesiella intestinihominis	GCA_023403695.1	Disease	CRC	1.53216	0.484558	87	28	0.00220561	0.157404
Austria	split_19_after_fml_adj	Lachnospira eligens_A	GCA_023445505.1	Disease	CRC	1.76977	0.688594	87	49	0.0119981	0.246131
Austria	split_19_after_fml_adj	Lachnospira eligens_A	GCA_958438475.1	Disease	CRC	2.02903	0.668343	87	35	0.00322467	0.157404
Austria	split_19_after_fml_adj	Dysosmobacter sp944387015	GCA_934574675.1	Disease	CRC	0.651223	0.248828	87	10	0.0105768	0.236482
Austria	split_19_after_fml_adj	Dysosmobacter sp944387015	GCA_958349425.1	Disease	CRC	0.655274	0.237608	87	9	0.00719004	0.202862
Austria	split_20_after_fml_adj	Bilophila wadsworthia	GCA_023439145.1	Disease	CRC	1.64001	0.560179	87	25	0.00443246	0.18556
Austria	split_20_after_fml_adj	Bilophila wadsworthia	GCA_026168665.1	Disease	CRC	1.57569	0.46152	87	25	0.0010019	0.101995
Austria	split_20_after_fml_adj	Lachnospira eligens_A	GCA_023445505.1	Disease	CRC	2.07839	0.724699	87	52	0.00526554	0.201905
Austria	split_20_after_fml_adj	Lachnospira eligens_A	GCA_958438475.1	Disease	CRC	1.92279	0.633114	87	37	0.00321387	0.16475
Austria	split_20_after_fml_adj	Dialister invisus	GCA_003527765.1	Disease	CRC	1.60538	0.540974	87	14	0.00394534	0.18095
Austria	split_20_after_fml_adj	Dialister invisus	GCF_958406395.1	Disease	CRC	2.26408	0.783708	87	24	0.00495742	0.198302
Austria	split_21_before_fml_adj	Dialister invisus	GCA_003527765.1	Disease	CRC	2.01364	0.5899	87	14	0.00099883	0.215551
Austria	split_21_before_fml_adj	Dialister invisus	GCF_958406395.1	Disease	CRC	2.73227	0.82115	87	24	0.00131406	0.223968
Austria	split_21_after_fml_adj	Lachnospira eligens_A	GCA_023445505.1	Disease	CRC	2.11698	0.711567	87	50	0.00385923	0.20497
Austria	split_21_after_fml_adj	Lachnospira eligens_A	GCA_958438475.1	Disease	CRC	2.14473	0.59149	87	37	0.000501613	0.116353
Austria	split_21_after_fml_adj	Dialister invisus	GCA_003527765.1	Disease	CRC	1.95006	0.593548	87	14	0.00150596	0.146175
Austria	split_21_after_fml_adj	Dialister invisus	GCF_958406395.1	Disease	CRC	2.51627	0.801398	87	24	0.00235932	0.177657
Austria	split_22_before_fml_adj	Dialister invisus	GCA_003527765.1	Disease	CRC	2.06979	0.516283	87	13	0.000133697	0.0727042
Austria	split_22_before_fml_adj	Dialister invisus	GCF_958406395.1	Disease	CRC	3.02031	0.893322	87	29	0.00110846	0.214341
Austria	split_22_before_fml_adj	Lachnospira eligens_A	GCA_023445505.1	Disease	CRC	2.77314	0.733291	87	55	0.000294687	0.0920602
Austria	split_22_before_fml_adj	Lachnospira eligens_A	GCA_958438475.1	Disease	CRC	2.3788	0.669764	87	40	0.000637525	0.151468
Austria	split_22_after_fml_adj	Dialister invisus	GCA_003527765.1	Disease	CRC	2.09605	0.516176	87	13	0.000112287	0.0487203
Austria	split_22_after_fml_adj	Dialister invisus	GCF_958406395.1	Disease	CRC	3.0864	0.885658	87	29	0.000797549	0.115349
Austria	split_22_after_fml_adj	Lachnospira eligens_A	GCA_023445505.1	Disease	CRC	2.85625	0.711082	87	55	0.000131219	0.051241
Austria	split_22_after_fml_adj	Lachnospira eligens_A	GCA_958438475.1	Disease	CRC	2.47713	0.63188	87	40	0.0001841	0.0553009
Austria	split_23_after_fml_adj	Lachnospira eligens_A	GCA_023445505.1	Disease	CRC	2.19419	0.733117	87	56	0.00366168	0.202569
Austria	split_23_after_fml_adj	Lachnospira eligens_A	GCA_958438475.1	Disease	CRC	2.04528	0.581158	87	41	0.00071293	0.103375
Austria	split_23_after_fml_adj	Butyricimonas virosa	GCA_018369825.1	Disease	CRC	1.09406	0.335056	87	12	0.00160361	0.155016
Austria	split_23_after_fml_adj	Butyricimonas virosa	GCA_945895905.1	Disease	CRC	0.95813	0.293084	87	11	0.00158464	0.155016
Austria	split_24_after_fml_adj	Butyricimonas virosa	GCA_018369825.1	Disease	CRC	1.4313	0.365939	87	15	0.000189926	0.102153
Austria	split_24_after_fml_adj	Butyricimonas virosa	GCA_945895905.1	Disease	CRC	0.706604	0.237303	87	9	0.00383036	0.236774
Austria	split_24_after_fml_adj	Dialister invisus	GCA_003527765.1	Disease	CRC	1.88416	0.585786	87	14	0.00186584	0.156109
Austria	split_24_after_fml_adj	Dialister invisus	GCF_958406395.1	Disease	CRC	3.20631	0.862225	87	29	0.000367699	0.109288
Austria	split_25_before_fml_adj	Dialister invisus	GCA_003527765.1	Disease	CRC	1.9125	0.564971	87	14	0.0010939	0.193001
Austria	split_25_before_fml_adj	Dialister invisus	GCF_958406395.1	Disease	CRC	3.13396	0.758622	87	26	8.64879e-05	0.0767962
Austria	split_25_after_fml_adj	Dialister invisus	GCA_003527765.1	Disease	CRC	1.92809	0.568233	87	14	0.00107154	0.107154
Austria	split_25_after_fml_adj	Dialister invisus	GCF_958406395.1	Disease	CRC	3.23515	0.732926	87	26	3.10306e-05	0.0376627
Austria	split_25_after_fml_adj	Barnesiella intestinihominis	GCA_018055345.1	Disease	CRC	2.09369	0.67593	87	40	0.00268184	0.142839
Austria	split_25_after_fml_adj	Barnesiella intestinihominis	GCA_023403695.1	Disease	CRC	2.74828	0.695934	87	31	0.000166494	0.0770034
Austria	split_25_after_fml_adj	Lachnospira eligens_A	GCA_023445505.1	Disease	CRC	2.28021	0.700643	87	53	0.00165874	0.129983
Austria	split_25_after_fml_adj	Lachnospira eligens_A	GCA_958438475.1	Disease	CRC	2.18296	0.629424	87	41	0.00084184	0.105368
Austria	split_25_after_fml_adj	Dysosmobacter sp944387015	GCA_934574675.1	Disease	CRC	0.794111	0.288591	87	11	0.00731368	0.218231
Austria	split_25_after_fml_adj	Dysosmobacter sp944387015	GCA_958349425.1	Disease	CRC	0.97375	0.298784	87	10	0.00163525	0.129983
Austria	split_26_after_fml_adj	Bilophila wadsworthia	GCA_023439145.1	Disease	CRC	1.85834	0.540102	87	24	0.000919926	0.139882
Austria	split_26_after_fml_adj	Bilophila wadsworthia	GCA_026168665.1	Disease	CRC	1.81061	0.4567	87	28	0.000157694	0.0712581
Austria	split_26_after_fml_adj	Dialister invisus	GCA_003527765.1	Disease	CRC	1.87776	0.552229	87	15	0.00104718	0.139882
Austria	split_26_after_fml_adj	Dialister invisus	GCF_958406395.1	Disease	CRC	2.64191	0.78303	87	28	0.00113904	0.139882
Austria	split_27_before_fml_adj	Bilophila wadsworthia	GCA_023439145.1	Disease	CRC	2.22381	0.549287	87	26	0.000116217	0.0875116
Austria	split_27_before_fml_adj	Bilophila wadsworthia	GCA_026168665.1	Disease	CRC	2.04255	0.456067	87	27	2.40739e-05	0.0362553
Austria	split_27_before_fml_adj	Lachnospira eligens_A	GCA_023445505.1	Disease	CRC	2.36664	0.739169	87	53	0.0019445	0.207941
Austria	split_27_before_fml_adj	Lachnospira eligens_A	GCA_958438475.1	Disease	CRC	2.24552	0.662901	87	38	0.00108593	0.181712
Austria	split_27_after_fml_adj	Bilophila wadsworthia	GCA_023439145.1	Disease	CRC	2.23868	0.551275	87	26	0.000112212	0.0674223
Austria	split_27_after_fml_adj	Bilophila wadsworthia	GCA_026168665.1	Disease	CRC	2.05774	0.456957	87	27	2.22308e-05	0.0418494
Austria	split_27_after_fml_adj	Lachnospira eligens_A	GCA_023445505.1	Disease	CRC	2.43499	0.715847	87	53	0.00104308	0.10614
Austria	split_27_after_fml_adj	Lachnospira eligens_A	GCA_958438475.1	Disease	CRC	2.31802	0.631542	87	38	0.000432458	0.079744
Austria	split_27_after_fml_adj	Dysosmobacter sp944387015	GCA_934574675.1	Disease	CRC	0.720981	0.260075	87	11	0.0069062	0.2453
Austria	split_27_after_fml_adj	Dysosmobacter sp944387015	GCA_958349425.1	Disease	CRC	0.952065	0.260975	87	11	0.000465968	0.079744
Austria	split_27_after_fml_adj	Dialister invisus	GCA_003527765.1	Disease	CRC	2.27945	0.615621	87	16	0.000388023	0.079744
Austria	split_27_after_fml_adj	Dialister invisus	GCF_958406395.1	Disease	CRC	2.43516	0.827525	87	26	0.00424255	0.201999
Austria	split_28_after_fml_adj	Barnesiella intestinihominis	GCA_018055345.1	Disease	CRC	2.09228	0.689504	87	39	0.00323845	0.19387
Austria	split_28_after_fml_adj	Barnesiella intestinihominis	GCA_023403695.1	Disease	CRC	2.2796	0.587872	87	26	0.000213418	0.0628762
Austria	split_28_after_fml_adj	Butyricimonas virosa	GCA_018369825.1	Disease	CRC	1.39687	0.368113	87	14	0.000283994	0.0776926
Austria	split_28_after_fml_adj	Butyricimonas virosa	GCA_945895905.1	Disease	CRC	0.772082	0.270136	87	9	0.00541536	0.2384
Austria	split_28_after_fml_adj	Dysosmobacter sp944387015	GCA_934574675.1	Disease	CRC	0.935263	0.304504	87	15	0.00290028	0.190112
Austria	split_28_after_fml_adj	Dysosmobacter sp944387015	GCA_958349425.1	Disease	CRC	1.07003	0.317375	87	13	0.00114802	0.149146
Austria	split_29_before_fml_adj	Butyricimonas virosa	GCA_018369825.1	Disease	CRC	1.13228	0.347602	87	16	0.00163652	0.236935
Austria	split_29_before_fml_adj	Butyricimonas virosa	GCA_945895905.1	Disease	CRC	1.10849	0.291898	87	11	0.000279234	0.140176
Austria	split_29_before_fml_adj	Lachnospira eligens_A	GCA_023445505.1	Disease	CRC	2.31676	0.671885	87	50	0.000893479	0.185545
Austria	split_29_before_fml_adj	Lachnospira eligens_A	GCA_958438475.1	Disease	CRC	2.28604	0.669785	87	38	0.00100023	0.185545
Austria	split_29_after_fml_adj	Butyricimonas virosa	GCA_018369825.1	Disease	CRC	1.1308	0.347807	87	16	0.00167548	0.146757
Austria	split_29_after_fml_adj	Butyricimonas virosa	GCA_945895905.1	Disease	CRC	1.10736	0.292373	87	11	0.000291048	0.084292
Austria	split_29_after_fml_adj	Lachnospira eligens_A	GCA_023445505.1	Disease	CRC	2.30944	0.651328	87	50	0.000653863	0.102575
Austria	split_29_after_fml_adj	Lachnospira eligens_A	GCA_958438475.1	Disease	CRC	2.27713	0.636878	87	38	0.00059297	0.102575
Austria	split_30_after_fml_adj	Dialister invisus	GCA_003527765.1	Disease	CRC	1.6521	0.553082	87	12	0.00372563	0.236511
Austria	split_30_after_fml_adj	Dialister invisus	GCF_958406395.1	Disease	CRC	2.38542	0.820081	87	26	0.00468183	0.245196
Austria	split_31_before_fml_adj	Bilophila wadsworthia	GCA_023439145.1	Disease	CRC	2.19625	0.551952	87	27	0.000148608	0.0519458
Austria	split_31_before_fml_adj	Bilophila wadsworthia	GCA_026168665.1	Disease	CRC	2.20288	0.44746	87	29	4.34197e-06	0.00663454
Austria	split_31_before_fml_adj	Dialister invisus	GCA_003527765.1	Disease	CRC	2.11964	0.513733	87	14	8.81107e-05	0.0519458
Austria	split_31_before_fml_adj	Dialister invisus	GCF_958406395.1	Disease	CRC	2.5612	0.799839	87	26	0.00194218	0.211975
Austria	split_31_before_fml_adj	Lachnospira eligens_A	GCA_023445505.1	Disease	CRC	2.5394	0.755235	87	52	0.00117607	0.163367
Austria	split_31_before_fml_adj	Lachnospira eligens_A	GCA_958438475.1	Disease	CRC	2.07695	0.627704	87	41	0.00139328	0.177411
Austria	split_31_after_fml_adj	Bilophila wadsworthia	GCA_023439145.1	Disease	CRC	2.20229	0.555536	87	27	0.00015786	0.0523268
Austria	split_31_after_fml_adj	Bilophila wadsworthia	GCA_026168665.1	Disease	CRC	2.20702	0.450424	87	29	4.8375e-06	0.00689427
Austria	split_31_after_fml_adj	Dialister invisus	GCA_003527765.1	Disease	CRC	2.09005	0.510693	87	14	0.000100244	0.0478665
Austria	split_31_after_fml_adj	Dialister invisus	GCF_958406395.1	Disease	CRC	2.47542	0.769131	87	26	0.00185439	0.131074
Austria	split_31_after_fml_adj	Lachnospira eligens_A	GCA_023445505.1	Disease	CRC	2.47343	0.737946	87	52	0.00122215	0.111157
Austria	split_31_after_fml_adj	Lachnospira eligens_A	GCA_958438475.1	Disease	CRC	2.00891	0.602977	87	41	0.00130244	0.113075
Austria	split_32_before_fml_adj	Dialister invisus	GCA_003527765.1	Disease	CRC	2.25472	0.611419	87	17	0.000405453	0.202652
Austria	split_32_before_fml_adj	Dialister invisus	GCF_958406395.1	Disease	CRC	3.07426	0.847902	87	26	0.000498956	0.207825
Austria	split_32_after_fml_adj	Lachnospira eligens_A	GCA_023445505.1	Disease	CRC	2.44039	0.696772	87	52	0.000753289	0.115033
Austria	split_32_after_fml_adj	Lachnospira eligens_A	GCA_958438475.1	Disease	CRC	2.41782	0.603603	87	38	0.000136473	0.0714533
Austria	split_32_after_fml_adj	Dialister invisus	GCA_003527765.1	Disease	CRC	2.27192	0.612429	87	17	0.000378982	0.0865495
Austria	split_32_after_fml_adj	Dialister invisus	GCF_958406395.1	Disease	CRC	3.12853	0.831374	87	26	0.000316284	0.0845426
Austria	split_33_after_fml_adj	Dialister invisus	GCA_003527765.1	Disease	CRC	2.0148	0.501426	87	14	0.000130584	0.0552806
Austria	split_33_after_fml_adj	Dialister invisus	GCF_958406395.1	Disease	CRC	2.54324	0.834999	87	28	0.00313107	0.244459
Austria	split_34_before_fml_adj	Dialister invisus	GCA_003527765.1	Disease	CRC	2.10075	0.607887	87	15	0.00087162	0.231006
Austria	split_34_before_fml_adj	Dialister invisus	GCF_958406395.1	Disease	CRC	2.9551	0.862951	87	27	0.000964522	0.231006
Austria	split_34_after_fml_adj	Dialister invisus	GCA_003527765.1	Disease	CRC	2.08919	0.609376	87	15	0.000957072	0.131771
Austria	split_34_after_fml_adj	Dialister invisus	GCF_958406395.1	Disease	CRC	2.91537	0.848146	87	27	0.000929939	0.131771
Austria	split_35_before_fml_adj	Dialister invisus	GCA_003527765.1	Disease	CRC	2.08713	0.614485	87	16	0.0010547	0.227028
Austria	split_35_before_fml_adj	Dialister invisus	GCF_958406395.1	Disease	CRC	2.78601	0.865243	87	27	0.00183851	0.231542
Austria	split_35_after_fml_adj	Lachnospira eligens_A	GCA_023445505.1	Disease	CRC	2.15924	0.742314	87	49	0.00468128	0.218824
Austria	split_35_after_fml_adj	Lachnospira eligens_A	GCA_958438475.1	Disease	CRC	2.18624	0.627414	87	36	0.000798407	0.117886
Austria	split_35_after_fml_adj	Dialister invisus	GCA_003527765.1	Disease	CRC	2.13186	0.615578	87	16	0.000855587	0.119148
Austria	split_35_after_fml_adj	Dialister invisus	GCF_958406395.1	Disease	CRC	2.8878	0.857222	87	27	0.00115793	0.127299
Austria	split_36_before_fml_adj	Lachnospira eligens_A	GCA_023445505.1	Disease	CRC	2.63858	0.749242	87	50	0.000703558	0.159748
Austria	split_36_before_fml_adj	Lachnospira eligens_A	GCA_958438475.1	Disease	CRC	2.59796	0.650032	87	35	0.000139669	0.0836693
Austria	split_36_after_fml_adj	Lachnospira eligens_A	GCA_023445505.1	Disease	CRC	2.66485	0.723038	87	50	0.000410949	0.0985497
Austria	split_36_after_fml_adj	Lachnospira eligens_A	GCA_958438475.1	Disease	CRC	2.62586	0.613513	87	35	5.08871e-05	0.0724458
Austria	split_36_after_fml_adj	Dialister invisus	GCA_003527765.1	Disease	CRC	1.84034	0.584025	87	14	0.00227966	0.169819
Austria	split_36_after_fml_adj	Dialister invisus	GCF_958406395.1	Disease	CRC	2.47689	0.79778	87	24	0.00262404	0.1752
Austria	split_38_after_fml_adj	Dialister invisus	GCA_003527765.1	Disease	CRC	1.90299	0.519887	87	14	0.000447228	0.13897
Austria	split_38_after_fml_adj	Dialister invisus	GCF_958406395.1	Disease	CRC	2.7568	0.834238	87	28	0.00141833	0.164978
Austria	split_38_after_fml_adj	Dysosmobacter sp944387015	GCA_934574675.1	Disease	CRC	0.90724	0.31279	87	15	0.0047952	0.249875
Austria	split_38_after_fml_adj	Dysosmobacter sp944387015	GCA_958349425.1	Disease	CRC	0.83269	0.289356	87	12	0.00511956	0.249875
Austria	split_39_after_fml_adj	Dialister invisus	GCA_003527765.1	Disease	CRC	1.65355	0.547517	87	12	0.00337961	0.191349
Austria	split_39_after_fml_adj	Dialister invisus	GCF_958406395.1	Disease	CRC	3.00404	0.812127	87	26	0.000392905	0.0693197
Austria	split_39_after_fml_adj	Lachnospira eligens_A	GCA_023445505.1	Disease	CRC	2.23647	0.74938	87	52	0.0037548	0.193216
Austria	split_39_after_fml_adj	Lachnospira eligens_A	GCA_958438475.1	Disease	CRC	1.92144	0.667134	87	38	0.0050844	0.204016
Austria	split_40_after_fml_adj	Lachnospira eligens_A	GCA_023445505.1	Disease	CRC	2.39979	0.71179	87	52	0.00114805	0.133069
Austria	split_40_after_fml_adj	Lachnospira eligens_A	GCA_958438475.1	Disease	CRC	2.36167	0.616932	87	38	0.00025327	0.106177
Austria	split_40_after_fml_adj	Dialister invisus	GCA_003527765.1	Disease	CRC	1.74554	0.58225	87	13	0.00360859	0.214304
Austria	split_40_after_fml_adj	Dialister invisus	GCF_958406395.1	Disease	CRC	3.18597	0.817562	87	26	0.000199677	0.106177
Austria	split_41_after_fml_adj	Dialister invisus	GCA_003527765.1	Disease	CRC	2.24062	0.616447	87	16	0.000487205	0.108985
Austria	split_41_after_fml_adj	Dialister invisus	GCF_958406395.1	Disease	CRC	2.57654	0.876869	87	28	0.00429679	0.221478
Austria	split_41_after_fml_adj	Lachnospira eligens_A	GCA_023445505.1	Disease	CRC	2.39379	0.758354	87	53	0.00224232	0.185018
Austria	split_41_after_fml_adj	Lachnospira eligens_A	GCA_958438475.1	Disease	CRC	2.31013	0.655405	87	40	0.000700408	0.112937
Austria	split_41_after_fml_adj	Butyricimonas virosa	GCA_018369825.1	Disease	CRC	0.97879	0.31129	87	12	0.00232757	0.185018
Austria	split_41_after_fml_adj	Butyricimonas virosa	GCA_945895905.1	Disease	CRC	0.755762	0.265101	87	9	0.00552924	0.236708
Austria	split_42_after_fml_adj	Bilophila wadsworthia	GCA_023439145.1	Disease	CRC	1.5711	0.47749	87	22	0.00148306	0.15654
Austria	split_42_after_fml_adj	Bilophila wadsworthia	GCA_026168665.1	Disease	CRC	1.75027	0.434558	87	24	0.000126241	0.0813284
Austria	split_42_after_fml_adj	Dialister invisus	GCA_003527765.1	Disease	CRC	2.00075	0.592858	87	14	0.00113615	0.140321
Austria	split_42_after_fml_adj	Dialister invisus	GCF_958406395.1	Disease	CRC	3.0271	0.795641	87	25	0.0002745	0.0842944
Austria	split_43_before_fml_adj	Dialister invisus	GCA_003527765.1	Disease	CRC	2.35328	0.532906	87	14	3.04454e-05	0.0303642
Austria	split_43_before_fml_adj	Dialister invisus	GCF_958406395.1	Disease	CRC	3.06294	0.872046	87	28	0.000725284	0.197277
Austria	split_43_after_fml_adj	Dialister invisus	GCA_003527765.1	Disease	CRC	2.37027	0.524445	87	14	2.08972e-05	0.0260518
Austria	split_43_after_fml_adj	Dialister invisus	GCF_958406395.1	Disease	CRC	3.09672	0.848825	87	28	0.000465749	0.0946183
Austria	split_43_after_fml_adj	Butyricimonas virosa	GCA_018369825.1	Disease	CRC	1.46524	0.397341	87	17	0.000408212	0.0946183
Austria	split_43_after_fml_adj	Butyricimonas virosa	GCA_945895905.1	Disease	CRC	0.925974	0.294399	87	11	0.00232048	0.189604
Austria	split_43_after_fml_adj	Lachnospira eligens_A	GCA_023445505.1	Disease	CRC	2.1635	0.683491	87	54	0.00218278	0.189604
Austria	split_43_after_fml_adj	Lachnospira eligens_A	GCA_958438475.1	Disease	CRC	2.01051	0.576905	87	39	0.000797226	0.120544
Austria	split_44_after_fml_adj	Dialister invisus	GCA_003527765.1	Disease	CRC	2.2232	0.520766	87	14	5.29645e-05	0.101559
Austria	split_44_after_fml_adj	Dialister invisus	GCF_958406395.1	Disease	CRC	3.08213	0.832834	87	29	0.000390529	0.122398
Austria	split_45_after_fml_adj	Lachnospira eligens_A	GCA_023445505.1	Disease	CRC	2.25749	0.721151	87	52	0.00242799	0.145233
Austria	split_45_after_fml_adj	Lachnospira eligens_A	GCA_958438475.1	Disease	CRC	2.11944	0.656737	87	37	0.00180484	0.135894
Austria	split_45_after_fml_adj	Dialister invisus	GCA_003527765.1	Disease	CRC	1.59253	0.576088	87	13	0.00705874	0.208374
Austria	split_45_after_fml_adj	Dialister invisus	GCF_958406395.1	Disease	CRC	2.39956	0.846165	87	25	0.00577113	0.193962
Austria	split_46_after_fml_adj	Bilophila wadsworthia	GCA_023439145.1	Disease	CRC	1.80745	0.54848	87	26	0.00145979	0.139775
Austria	split_46_after_fml_adj	Bilophila wadsworthia	GCA_026168665.1	Disease	CRC	2.03639	0.461901	87	27	3.16503e-05	0.0390688
Austria	split_46_after_fml_adj	Dialister invisus	GCA_003527765.1	Disease	CRC	1.82093	0.562716	87	15	0.00175674	0.144744
Austria	split_46_after_fml_adj	Dialister invisus	GCF_958406395.1	Disease	CRC	3.03965	0.774039	87	26	0.000179827	0.0802457
Austria	split_46_after_fml_adj	Butyricimonas virosa	GCA_018369825.1	Disease	CRC	1.22734	0.366134	87	15	0.0012206	0.130297
Austria	split_46_after_fml_adj	Butyricimonas virosa	GCA_945895905.1	Disease	CRC	0.854298	0.288657	87	9	0.0040388	0.203534
Austria	split_47_before_fml_adj	Lachnospira eligens_A	GCA_023445505.1	Disease	CRC	2.59941	0.718354	87	47	0.000511002	0.237671
Austria	split_47_before_fml_adj	Lachnospira eligens_A	GCA_958438475.1	Disease	CRC	2.47928	0.637473	87	37	0.000203483	0.152815
Austria	split_47_after_fml_adj	Lachnospira eligens_A	GCA_023445505.1	Disease	CRC	2.54294	0.669894	87	47	0.000282665	0.0964915
Austria	split_47_after_fml_adj	Lachnospira eligens_A	GCA_958438475.1	Disease	CRC	2.42313	0.581808	87	37	7.73459e-05	0.0468522
Austria	split_47_after_fml_adj	Dialister invisus	GCA_003527765.1	Disease	CRC	1.59054	0.573069	87	13	0.00684296	0.227392
Austria	split_47_after_fml_adj	Dialister invisus	GCF_958406395.1	Disease	CRC	3.19567	0.735329	87	21	3.99437e-05	0.0468522
Austria	split_48_after_fml_adj	Butyricimonas virosa	GCA_018369825.1	Disease	CRC	1.16187	0.351127	87	16	0.00139884	0.130124
Austria	split_48_after_fml_adj	Butyricimonas virosa	GCA_945895905.1	Disease	CRC	0.762823	0.278752	87	10	0.00762795	0.242103
Austria	split_48_after_fml_adj	Lachnospira eligens_A	GCA_023445505.1	Disease	CRC	2.1591	0.723326	87	55	0.00374898	0.183458
Austria	split_48_after_fml_adj	Lachnospira eligens_A	GCA_958438475.1	Disease	CRC	2.08709	0.631764	87	39	0.00142269	0.130124
Austria	split_49_before_fml_adj	Dialister invisus	GCA_003527765.1	Disease	CRC	2.32722	0.523619	87	16	2.73623e-05	0.0476257
Austria	split_49_before_fml_adj	Dialister invisus	GCF_958406395.1	Disease	CRC	2.95631	0.817458	87	25	0.000514573	0.131045
Austria	split_49_before_fml_adj	Butyricimonas virosa	GCA_018369825.1	Disease	CRC	1.54659	0.387739	87	18	0.000143631	0.08305
Austria	split_49_before_fml_adj	Butyricimonas virosa	GCA_945895905.1	Disease	CRC	0.96634	0.282047	87	10	0.000959094	0.179309
Austria	split_49_before_fml_adj	Bilophila wadsworthia	GCA_023439145.1	Disease	CRC	1.83256	0.560866	87	27	0.00158649	0.238094
Austria	split_49_before_fml_adj	Bilophila wadsworthia	GCA_026168665.1	Disease	CRC	1.91745	0.488746	87	29	0.000180774	0.08305
Austria	split_49_after_fml_adj	Dialister invisus	GCA_003527765.1	Disease	CRC	2.49744	0.519722	87	16	6.99762e-06	0.0133654
Austria	split_49_after_fml_adj	Dialister invisus	GCF_958406395.1	Disease	CRC	3.22008	0.811693	87	25	0.000156288	0.0672186
Austria	split_49_after_fml_adj	Butyricimonas virosa	GCA_018369825.1	Disease	CRC	1.64432	0.388945	87	18	6.1607e-05	0.0399018
Austria	split_49_after_fml_adj	Butyricimonas virosa	GCA_945895905.1	Disease	CRC	1.05585	0.2803	87	10	0.000312266	0.0741173
Austria	split_49_after_fml_adj	Bilophila wadsworthia	GCA_023439145.1	Disease	CRC	1.92528	0.567646	87	27	0.00107644	0.117486
Austria	split_49_after_fml_adj	Bilophila wadsworthia	GCA_026168665.1	Disease	CRC	1.95698	0.497157	87	29	0.000174057	0.0672186
Austria	split_51_before_fml_adj	Dialister invisus	GCA_003527765.1	Disease	CRC	2.20811	0.573468	87	15	0.000232744	0.137376
Austria	split_51_before_fml_adj	Dialister invisus	GCF_958406395.1	Disease	CRC	3.30351	0.859423	87	28	0.000238091	0.137376
Austria	split_51_after_fml_adj	Dialister invisus	GCA_003527765.1	Disease	CRC	2.22331	0.571215	87	15	0.000202944	0.0713074
Austria	split_51_after_fml_adj	Dialister invisus	GCF_958406395.1	Disease	CRC	3.34593	0.833805	87	28	0.000133046	0.0713074
Austria	split_51_after_fml_adj	Lachnospira eligens_A	GCA_023445505.1	Disease	CRC	2.08785	0.654363	87	51	0.00202011	0.129292
Austria	split_51_after_fml_adj	Lachnospira eligens_A	GCA_958438475.1	Disease	CRC	2.4206	0.647205	87	38	0.000341978	0.075034
Austria	split_52_before_fml_adj	Dialister invisus	GCA_003527765.1	Disease	CRC	1.84745	0.563035	87	14	0.00151923	0.249354
Austria	split_52_before_fml_adj	Dialister invisus	GCF_958406395.1	Disease	CRC	3.27699	0.764101	87	27	4.87693e-05	0.0467535
Austria	split_52_after_fml_adj	Dialister invisus	GCA_003527765.1	Disease	CRC	1.84597	0.566355	87	14	0.00163344	0.114521
Austria	split_52_after_fml_adj	Dialister invisus	GCF_958406395.1	Disease	CRC	3.25842	0.747249	87	27	3.78382e-05	0.0230624
Austria	split_52_after_fml_adj	Butyricimonas virosa	GCA_018369825.1	Disease	CRC	0.982675	0.302547	87	13	0.00169229	0.114521
Austria	split_52_after_fml_adj	Butyricimonas virosa	GCA_945895905.1	Disease	CRC	0.982344	0.27395	87	10	0.000572972	0.0702865
Austria	split_52_after_fml_adj	Lachnospira eligens_A	GCA_023445505.1	Disease	CRC	2.161	0.747566	87	49	0.004932	0.197952
Austria	split_52_after_fml_adj	Lachnospira eligens_A	GCA_958438475.1	Disease	CRC	1.95642	0.658094	87	36	0.00388463	0.176775
Austria	split_53_before_fml_adj	Lachnospira eligens_A	GCA_023445505.1	Disease	CRC	2.61879	0.715168	87	54	0.000442325	0.194117
Austria	split_53_before_fml_adj	Lachnospira eligens_A	GCA_958438475.1	Disease	CRC	2.03435	0.602752	87	37	0.00112944	0.24715
Austria	split_53_before_fml_adj	Dialister invisus	GCA_003527765.1	Disease	CRC	1.85949	0.562115	87	13	0.00139668	0.24715
Austria	split_53_before_fml_adj	Dialister invisus	GCF_958406395.1	Disease	CRC	2.93731	0.869489	87	28	0.00111834	0.24715
Austria	split_53_after_fml_adj	Lachnospira eligens_A	GCA_023445505.1	Disease	CRC	2.66413	0.68999	87	54	0.000226026	0.101638
Austria	split_53_after_fml_adj	Lachnospira eligens_A	GCA_958438475.1	Disease	CRC	2.08373	0.564096	87	37	0.000399649	0.103861
Austria	split_53_after_fml_adj	Dialister invisus	GCA_003527765.1	Disease	CRC	1.86917	0.564054	87	13	0.00137773	0.12906
Austria	split_53_after_fml_adj	Dialister invisus	GCF_958406395.1	Disease	CRC	2.97809	0.855471	87	28	0.00080701	0.103861
Austria	split_54_before_fml_adj	Bilophila wadsworthia	GCA_023439145.1	Disease	CRC	2.1729	0.558471	87	24	0.000202378	0.0931927
Austria	split_54_before_fml_adj	Bilophila wadsworthia	GCA_026168665.1	Disease	CRC	1.62719	0.475924	87	25	0.000981399	0.165529
Austria	split_54_after_fml_adj	Bilophila wadsworthia	GCA_023439145.1	Disease	CRC	2.17604	0.562085	87	24	0.000218152	0.069018
Austria	split_54_after_fml_adj	Bilophila wadsworthia	GCA_026168665.1	Disease	CRC	1.62109	0.47862	87	25	0.00109271	0.105403
Austria	split_54_after_fml_adj	Dialister invisus	GCA_003527765.1	Disease	CRC	1.52425	0.516843	87	14	0.00416358	0.216449
Austria	split_54_after_fml_adj	Dialister invisus	GCF_958406395.1	Disease	CRC	2.70256	0.747422	87	27	0.000518805	0.0805279
Austria	split_54_after_fml_adj	Lachnospira eligens_A	GCA_023445505.1	Disease	CRC	2.16653	0.738931	87	50	0.00437698	0.218561
Austria	split_54_after_fml_adj	Lachnospira eligens_A	GCA_958438475.1	Disease	CRC	1.90169	0.658807	87	37	0.00499133	0.221464
Austria	split_56_before_fml_adj	Dialister invisus	GCA_003527765.1	Disease	CRC	2.15255	0.572068	87	15	0.000314449	0.131709
Austria	split_56_before_fml_adj	Dialister invisus	GCF_958406395.1	Disease	CRC	3.39379	0.778696	87	27	3.77234e-05	0.0575525
Austria	split_56_before_fml_adj	Lachnospira eligens_A	GCA_023445505.1	Disease	CRC	2.45057	0.728925	87	51	0.00117793	0.238209
Austria	split_56_before_fml_adj	Lachnospira eligens_A	GCA_958438475.1	Disease	CRC	2.28007	0.636789	87	37	0.000579618	0.154495
Austria	split_56_before_fml_adj	Butyricimonas virosa	GCA_018369825.1	Disease	CRC	1.14936	0.343452	87	14	0.00123692	0.238209
Austria	split_56_before_fml_adj	Butyricimonas virosa	GCA_945895905.1	Disease	CRC	0.908951	0.267029	87	9	0.00103001	0.232308
Austria	split_56_after_fml_adj	Dialister invisus	GCA_003527765.1	Disease	CRC	2.14711	0.57247	87	15	0.000329988	0.100784
Austria	split_56_after_fml_adj	Dialister invisus	GCF_958406395.1	Disease	CRC	3.37949	0.767419	87	27	3.22432e-05	0.04327
Austria	split_56_after_fml_adj	Lachnospira eligens_A	GCA_023445505.1	Disease	CRC	2.43346	0.70867	87	51	0.000940481	0.143619
Austria	split_56_after_fml_adj	Lachnospira eligens_A	GCA_958438475.1	Disease	CRC	2.26146	0.606811	87	37	0.000357711	0.100847
Austria	split_56_after_fml_adj	Butyricimonas virosa	GCA_018369825.1	Disease	CRC	1.14571	0.343214	87	14	0.0012759	0.146131
Austria	split_56_after_fml_adj	Butyricimonas virosa	GCA_945895905.1	Disease	CRC	0.907473	0.268189	87	9	0.00110423	0.144535
Austria	split_57_after_fml_adj	Lachnospira eligens_A	GCA_023445505.1	Disease	CRC	2.2398	0.735262	87	47	0.00312677	0.159315
Austria	split_57_after_fml_adj	Lachnospira eligens_A	GCA_958438475.1	Disease	CRC	2.35611	0.633136	87	37	0.000364364	0.098986
Austria	split_57_after_fml_adj	Dialister invisus	GCA_003527765.1	Disease	CRC	2.11974	0.615105	87	16	0.000903998	0.112031
Austria	split_57_after_fml_adj	Dialister invisus	GCF_958406395.1	Disease	CRC	3.00628	0.81555	87	26	0.000410159	0.098986
Austria	split_58_after_fml_adj	Dialister invisus	GCA_003527765.1	Disease	CRC	1.77812	0.568215	87	15	0.00243603	0.155451
Austria	split_58_after_fml_adj	Dialister invisus	GCF_958406395.1	Disease	CRC	2.68714	0.818266	87	25	0.00151302	0.135631
Austria	split_60_after_fml_adj	Bilophila wadsworthia	GCA_023439145.1	Disease	CRC	1.66423	0.539298	87	24	0.00277694	0.167065
Austria	split_60_after_fml_adj	Bilophila wadsworthia	GCA_026168665.1	Disease	CRC	1.91319	0.464229	87	25	9.0474e-05	0.0391271
Austria	split_60_after_fml_adj	Butyricimonas virosa	GCA_018369825.1	Disease	CRC	1.25112	0.353796	87	14	0.000674494	0.097153
Austria	split_60_after_fml_adj	Butyricimonas virosa	GCA_945895905.1	Disease	CRC	0.83941	0.287008	87	9	0.0044707	0.215508
Austria	split_60_after_fml_adj	Dialister invisus	GCA_003527765.1	Disease	CRC	1.77243	0.559689	87	15	0.0021732	0.153559
Austria	split_60_after_fml_adj	Dialister invisus	GCF_958406395.1	Disease	CRC	2.43885	0.805891	87	28	0.0033182	0.185473
Austria	split_61_before_fml_adj	Bilophila wadsworthia	GCA_023439145.1	Disease	CRC	1.82054	0.548295	87	22	0.00134344	0.235271
Austria	split_61_before_fml_adj	Bilophila wadsworthia	GCA_026168665.1	Disease	CRC	1.95483	0.472656	87	27	8.50346e-05	0.0859416
Austria	split_61_after_fml_adj	Bilophila wadsworthia	GCA_023439145.1	Disease	CRC	1.87652	0.549311	87	22	0.000995542	0.107849
Austria	split_61_after_fml_adj	Bilophila wadsworthia	GCA_026168665.1	Disease	CRC	1.99679	0.474484	87	27	6.60822e-05	0.0634215
Austria	split_61_after_fml_adj	Lachnospira eligens_A	GCA_023445505.1	Disease	CRC	1.89914	0.61578	87	49	0.00279187	0.176353
Austria	split_61_after_fml_adj	Lachnospira eligens_A	GCA_958438475.1	Disease	CRC	1.83756	0.537385	87	37	0.000985005	0.107849
Austria	split_61_after_fml_adj	Dialister invisus	GCA_003527765.1	Disease	CRC	1.55884	0.47377	87	11	0.00148324	0.130732
Austria	split_61_after_fml_adj	Dialister invisus	GCF_958406395.1	Disease	CRC	2.28546	0.807522	87	24	0.00586359	0.2383
Austria	split_62_after_fml_adj	Lachnospira eligens_A	GCA_023445505.1	Disease	CRC	2.36975	0.693913	87	52	0.000998968	0.112158
Austria	split_62_after_fml_adj	Lachnospira eligens_A	GCA_958438475.1	Disease	CRC	1.85037	0.546042	87	36	0.00108684	0.114057
Austria	split_62_after_fml_adj	Dialister invisus	GCA_003527765.1	Disease	CRC	1.72961	0.566776	87	14	0.00307677	0.196913
Austria	split_62_after_fml_adj	Dialister invisus	GCF_958406395.1	Disease	CRC	2.74997	0.863386	87	29	0.00205488	0.176583
Austria	split_63_after_fml_adj	Bilophila wadsworthia	GCA_023439145.1	Disease	CRC	1.68872	0.552934	87	27	0.00305443	0.166273
Austria	split_63_after_fml_adj	Bilophila wadsworthia	GCA_026168665.1	Disease	CRC	1.91009	0.470979	87	27	0.000114362	0.0618569
Austria	split_63_after_fml_adj	Butyricimonas virosa	GCA_018369825.1	Disease	CRC	1.37086	0.37157	87	16	0.000405825	0.0987093
Austria	split_63_after_fml_adj	Butyricimonas virosa	GCA_945895905.1	Disease	CRC	0.755149	0.264987	87	9	0.0055464	0.194398
Austria	split_63_after_fml_adj	Intestinimonas butyriciproducens	GCA_023461955.1	Disease	CRC	0.787231	0.229453	87	9	0.000949399	0.123909
Austria	split_63_after_fml_adj	Intestinimonas butyriciproducens	GCA_958435035.1	Disease	CRC	0.912829	0.308628	87	13	0.00406084	0.184102
Austria	split_63_after_fml_adj	Dialister invisus	GCA_003527765.1	Disease	CRC	1.63037	0.536277	87	14	0.00318414	0.166307
Austria	split_63_after_fml_adj	Dialister invisus	GCF_958406395.1	Disease	CRC	2.04369	0.742469	87	24	0.00729593	0.221546
Austria	split_65_before_fml_adj	Dialister invisus	GCA_003527765.1	Disease	CRC	1.96653	0.554867	87	16	0.000653557	0.186732
Austria	split_65_before_fml_adj	Dialister invisus	GCF_958406395.1	Disease	CRC	3.19232	0.774151	87	25	8.88487e-05	0.0677027
Austria	split_65_after_fml_adj	Dialister invisus	GCA_003527765.1	Disease	CRC	1.9514	0.556017	87	16	0.000735859	0.11206
Austria	split_65_after_fml_adj	Dialister invisus	GCF_958406395.1	Disease	CRC	3.15911	0.770486	87	25	9.75622e-05	0.061952
Austria	split_67_before_fml_adj	Butyricimonas virosa	GCA_018369825.1	Disease	CRC	1.40641	0.391055	87	16	0.000549932	0.209249
Austria	split_67_before_fml_adj	Butyricimonas virosa	GCA_945895905.1	Disease	CRC	0.959883	0.277928	87	9	0.000877573	0.222611
Austria	split_67_after_fml_adj	Butyricimonas virosa	GCA_018369825.1	Disease	CRC	1.42218	0.392382	87	16	0.000504126	0.0931042
Austria	split_67_after_fml_adj	Butyricimonas virosa	GCA_945895905.1	Disease	CRC	0.977943	0.277082	87	9	0.000689721	0.104453
Austria	split_67_after_fml_adj	Lachnospira eligens_A	GCA_023445505.1	Disease	CRC	2.28819	0.733106	87	51	0.00249639	0.183706
Austria	split_67_after_fml_adj	Lachnospira eligens_A	GCA_958438475.1	Disease	CRC	2.22207	0.638012	87	37	0.000802922	0.109111
Austria	split_67_after_fml_adj	Dialister invisus	GCA_003527765.1	Disease	CRC	1.91302	0.587337	87	15	0.00164513	0.160505
Austria	split_67_after_fml_adj	Dialister invisus	GCF_958406395.1	Disease	CRC	2.79898	0.882847	87	28	0.0021495	0.177801
Austria	split_68_before_fml_adj	Dialister invisus	GCA_003527765.1	Disease	CRC	1.92251	0.569802	87	16	0.00113341	0.243673
Austria	split_68_before_fml_adj	Dialister invisus	GCF_958406395.1	Disease	CRC	2.90604	0.833508	87	29	0.000789023	0.237402
Austria	split_68_after_fml_adj	Dialister invisus	GCA_003527765.1	Disease	CRC	1.92129	0.573993	87	16	0.00123984	0.188974
Austria	split_68_after_fml_adj	Dialister invisus	GCF_958406395.1	Disease	CRC	2.97083	0.82672	87	29	0.000558638	0.144049
Austria	split_69_after_fml_adj	Bilophila wadsworthia	GCA_023439145.1	Disease	CRC	1.61758	0.556469	87	26	0.00470746	0.209344
Austria	split_69_after_fml_adj	Bilophila wadsworthia	GCA_026168665.1	Disease	CRC	1.6811	0.454491	87	25	0.00039305	0.0781963
Austria	split_69_after_fml_adj	Dialister invisus	GCA_003527765.1	Disease	CRC	1.94425	0.605154	87	15	0.00188702	0.134584
Austria	split_69_after_fml_adj	Dialister invisus	GCF_958406395.1	Disease	CRC	2.7868	0.883827	87	29	0.00226601	0.139565
Austria	split_69_after_fml_adj	Lachnospira eligens_A	GCA_023445505.1	Disease	CRC	2.12164	0.746523	87	54	0.00566997	0.227738
Austria	split_69_after_fml_adj	Lachnospira eligens_A	GCA_958438475.1	Disease	CRC	2.10978	0.664563	87	37	0.00212145	0.139565
Austria	split_70_after_fml_adj	Butyricimonas virosa	GCA_018369825.1	Disease	CRC	1.33489	0.375614	87	16	0.000636578	0.130675
Austria	split_70_after_fml_adj	Butyricimonas virosa	GCA_945895905.1	Disease	CRC	0.949989	0.27464	87	10	0.000867124	0.160201
Austria	split_71_before_fml_adj	Dialister invisus	GCA_003527765.1	Disease	CRC	1.97519	0.511242	87	12	0.000222464	0.135614
Austria	split_71_before_fml_adj	Dialister invisus	GCF_958406395.1	Disease	CRC	3.52557	0.896431	87	31	0.000174748	0.135614
Austria	split_71_after_fml_adj	Dialister invisus	GCA_003527765.1	Disease	CRC	1.99429	0.50896	87	12	0.000185328	0.0923075
Austria	split_71_after_fml_adj	Dialister invisus	GCF_958406395.1	Disease	CRC	3.57576	0.879973	87	31	0.000111189	0.0923075
Austria	split_71_after_fml_adj	Lachnospira eligens_A	GCA_023445505.1	Disease	CRC	2.22022	0.775164	87	54	0.0053223	0.23869
Austria	split_71_after_fml_adj	Lachnospira eligens_A	GCA_958438475.1	Disease	CRC	2.10147	0.701766	87	39	0.00364465	0.202275
Austria	split_72_before_fml_adj	Bilophila wadsworthia	GCA_023439145.1	Disease	CRC	1.89682	0.541399	87	25	0.000746434	0.190341
Austria	split_72_before_fml_adj	Bilophila wadsworthia	GCA_026168665.1	Disease	CRC	2.08321	0.469979	87	26	2.86132e-05	0.0291854
Austria	split_72_before_fml_adj	Dialister invisus	GCA_003527765.1	Disease	CRC	2.17041	0.542599	87	13	0.000138018	0.0844671
Austria	split_72_before_fml_adj	Dialister invisus	GCF_958406395.1	Disease	CRC	2.83938	0.825715	87	27	0.000921163	0.20134
Austria	split_72_after_fml_adj	Bilophila wadsworthia	GCA_023439145.1	Disease	CRC	1.87509	0.540746	87	25	0.000843464	0.122004
Austria	split_72_after_fml_adj	Bilophila wadsworthia	GCA_026168665.1	Disease	CRC	2.07023	0.471393	87	26	3.3711e-05	0.0317617
Austria	split_72_after_fml_adj	Dialister invisus	GCA_003527765.1	Disease	CRC	2.12995	0.531175	87	13	0.000134447	0.051426
Austria	split_72_after_fml_adj	Dialister invisus	GCF_958406395.1	Disease	CRC	2.76568	0.798177	87	27	0.000850583	0.122004
Austria	split_73_before_fml_adj	Dialister invisus	GCA_003527765.1	Disease	CRC	2.37937	0.512957	87	14	1.31216e-05	0.0131041
Austria	split_73_before_fml_adj	Dialister invisus	GCF_958406395.1	Disease	CRC	3.47385	0.798531	87	26	3.88582e-05	0.0232838
Austria	split_73_before_fml_adj	Lachnospira eligens_A	GCA_023445505.1	Disease	CRC	2.83403	0.725753	87	50	0.000192652	0.0548556
Austria	split_73_before_fml_adj	Lachnospira eligens_A	GCA_958438475.1	Disease	CRC	2.57207	0.654501	87	39	0.00017664	0.0548556
Austria	split_73_after_fml_adj	Dialister invisus	GCA_003527765.1	Disease	CRC	2.33736	0.518346	87	14	2.17247e-05	0.0339496
Austria	split_73_after_fml_adj	Dialister invisus	GCF_958406395.1	Disease	CRC	3.22997	0.776658	87	26	7.90412e-05	0.0377038
Austria	split_73_after_fml_adj	Lachnospira eligens_A	GCA_023445505.1	Disease	CRC	2.68266	0.721817	87	50	0.000370315	0.0676996
Austria	split_73_after_fml_adj	Lachnospira eligens_A	GCA_958438475.1	Disease	CRC	2.44816	0.653136	87	39	0.000332551	0.0655476
Austria	split_74_after_fml_adj	Dialister invisus	GCA_003527765.1	Disease	CRC	1.69606	0.559177	87	14	0.00325128	0.182998
Austria	split_74_after_fml_adj	Dialister invisus	GCF_958406395.1	Disease	CRC	2.3349	0.706677	87	25	0.00142065	0.146672
Austria	split_74_after_fml_adj	Butyricimonas virosa	GCA_018369825.1	Disease	CRC	0.968321	0.33027	87	15	0.00437798	0.209659
Austria	split_74_after_fml_adj	Butyricimonas virosa	GCA_945895905.1	Disease	CRC	0.915726	0.294136	87	10	0.00255719	0.165365
Austria	split_76_after_fml_adj	Butyricimonas virosa	GCA_018369825.1	Disease	CRC	1.3905	0.365366	87	15	0.000273398	0.0763459
Austria	split_76_after_fml_adj	Butyricimonas virosa	GCA_945895905.1	Disease	CRC	0.848803	0.275211	87	9	0.00279136	0.147896
Austria	split_76_after_fml_adj	Lachnospira eligens_A	GCA_023445505.1	Disease	CRC	1.74165	0.640558	87	51	0.00800942	0.196154
Austria	split_76_after_fml_adj	Lachnospira eligens_A	GCA_958438475.1	Disease	CRC	2.06633	0.60245	87	39	0.000952548	0.11991
Austria	split_76_after_fml_adj	CAG-302 sp934162325	GCA_018053635.1	Disease	CRC	1.59951	0.593968	87	15	0.00860537	0.204245
Austria	split_76_after_fml_adj	CAG-302 sp934162325	GCA_023413975.1	Disease	CRC	1.02395	0.392672	87	9	0.0108509	0.227988
Austria	split_77_before_fml_adj	Lachnospira eligens_A	GCA_023445505.1	Disease	CRC	2.20646	0.680532	87	48	0.00171549	0.193718
Austria	split_77_before_fml_adj	Lachnospira eligens_A	GCA_958438475.1	Disease	CRC	2.67777	0.659624	87	36	0.000111752	0.041013
Austria	split_77_after_fml_adj	Bilophila wadsworthia	GCA_023439145.1	Disease	CRC	1.5805	0.585443	87	26	0.00844712	0.218096
Austria	split_77_after_fml_adj	Bilophila wadsworthia	GCA_026168665.1	Disease	CRC	2.05559	0.494548	87	27	7.96995e-05	0.0334772
Austria	split_77_after_fml_adj	Lachnospira eligens_A	GCA_023445505.1	Disease	CRC	2.27314	0.65641	87	48	0.000856142	0.0849201
Austria	split_77_after_fml_adj	Lachnospira eligens_A	GCA_958438475.1	Disease	CRC	2.75294	0.626089	87	36	3.30516e-05	0.0334772
Austria	split_77_after_fml_adj	Butyricimonas virosa	GCA_018369825.1	Disease	CRC	1.35176	0.383095	87	16	0.000691789	0.0846289
Austria	split_77_after_fml_adj	Butyricimonas virosa	GCA_945895905.1	Disease	CRC	0.832811	0.278531	87	10	0.00369363	0.171051
Austria	split_77_after_fml_adj	Dialister invisus	GCA_003527765.1	Disease	CRC	1.81831	0.589406	87	15	0.0027847	0.14977
Austria	split_77_after_fml_adj	Dialister invisus	GCF_958406395.1	Disease	CRC	2.34953	0.810417	87	26	0.00481338	0.187927
Austria	split_77_after_fml_adj	Dysosmobacter sp944387015	GCA_934574675.1	Disease	CRC	0.734411	0.278864	87	13	0.0101175	0.23207
Austria	split_77_after_fml_adj	Dysosmobacter sp944387015	GCA_958349425.1	Disease	CRC	0.863712	0.295688	87	11	0.00451843	0.18387
Austria	split_78_before_fml_adj	Dialister invisus	GCA_003527765.1	Disease	CRC	1.77666	0.556273	87	15	0.0019924	0.225664
Austria	split_78_before_fml_adj	Dialister invisus	GCF_958406395.1	Disease	CRC	2.95487	0.732458	87	23	0.000122293	0.130459
Austria	split_78_after_fml_adj	Dialister invisus	GCA_003527765.1	Disease	CRC	1.78171	0.560377	87	15	0.00209059	0.13191
Austria	split_78_after_fml_adj	Dialister invisus	GCF_958406395.1	Disease	CRC	3.02112	0.72471	87	23	7.62642e-05	0.0647543
Austria	split_78_after_fml_adj	Lachnospira eligens_A	GCA_023445505.1	Disease	CRC	2.34138	0.739284	87	52	0.0021714	0.134556
Austria	split_78_after_fml_adj	Lachnospira eligens_A	GCA_958438475.1	Disease	CRC	2.25733	0.656666	87	37	0.000929308	0.109947
Austria	split_79_before_fml_adj	Lachnospira eligens_A	GCA_023445505.1	Disease	CRC	3.18519	0.697261	87	53	1.71632e-05	0.0267059
Austria	split_79_before_fml_adj	Lachnospira eligens_A	GCA_958438475.1	Disease	CRC	2.44017	0.66021	87	40	0.000394192	0.175246
Austria	split_79_after_fml_adj	Lachnospira eligens_A	GCA_023445505.1	Disease	CRC	3.06784	0.697349	87	53	3.27782e-05	0.0637536
Austria	split_79_after_fml_adj	Lachnospira eligens_A	GCA_958438475.1	Disease	CRC	2.25589	0.645138	87	40	0.000767309	0.131485
Austria	split_80_before_fml_adj	Bilophila wadsworthia	GCA_023439145.1	Disease	CRC	1.76027	0.5271	87	24	0.00126449	0.166473
Austria	split_80_before_fml_adj	Bilophila wadsworthia	GCA_026168665.1	Disease	CRC	1.69867	0.436872	87	26	0.000204163	0.103034
Austria	split_80_before_fml_adj	Dialister invisus	GCA_003527765.1	Disease	CRC	2.15784	0.593788	87	16	0.000485337	0.113046
Austria	split_80_before_fml_adj	Dialister invisus	GCF_958406395.1	Disease	CRC	2.96936	0.859811	87	27	0.000878152	0.143175
Austria	split_80_before_fml_adj	Lachnospira eligens_A	GCA_023445505.1	Disease	CRC	2.35066	0.742828	87	50	0.00218031	0.238061
Austria	split_80_before_fml_adj	Lachnospira eligens_A	GCA_958438475.1	Disease	CRC	2.27299	0.649631	87	36	0.000757844	0.143175
Austria	split_80_after_fml_adj	Bilophila wadsworthia	GCA_023439145.1	Disease	CRC	1.7509	0.531563	87	24	0.00146674	0.165272
Austria	split_80_after_fml_adj	Bilophila wadsworthia	GCA_026168665.1	Disease	CRC	1.67431	0.43916	87	26	0.000267143	0.105371
Austria	split_80_after_fml_adj	Dialister invisus	GCA_003527765.1	Disease	CRC	2.14241	0.598569	87	16	0.000585651	0.116668
Austria	split_80_after_fml_adj	Dialister invisus	GCF_958406395.1	Disease	CRC	2.84617	0.84679	87	27	0.00118642	0.149687
Austria	split_80_after_fml_adj	Lachnospira eligens_A	GCA_023445505.1	Disease	CRC	2.26249	0.737213	87	50	0.00292161	0.203488
Austria	split_80_after_fml_adj	Lachnospira eligens_A	GCA_958438475.1	Disease	CRC	2.15983	0.632208	87	36	0.000994913	0.149687
Austria	split_81_before_fml_adj	Lachnospira eligens_A	GCA_023445505.1	Disease	CRC	2.47579	0.769753	87	46	0.00185894	0.245365
Austria	split_81_before_fml_adj	Lachnospira eligens_A	GCA_958438475.1	Disease	CRC	2.38404	0.672523	87	37	0.000651906	0.167757
Austria	split_81_after_fml_adj	Lachnospira eligens_A	GCA_023445505.1	Disease	CRC	2.49995	0.706585	87	46	0.000670515	0.0862729
Austria	split_81_after_fml_adj	Lachnospira eligens_A	GCA_958438475.1	Disease	CRC	2.40786	0.600057	87	37	0.000133111	0.0570898
Austria	split_81_after_fml_adj	Dialister invisus	GCA_003527765.1	Disease	CRC	1.66516	0.567139	87	14	0.00432533	0.186059
Austria	split_81_after_fml_adj	Dialister invisus	GCF_958406395.1	Disease	CRC	2.3704	0.765265	87	23	0.00268191	0.157976
Austria	split_82_before_fml_adj	Dialister invisus	GCA_003527765.1	Disease	CRC	1.97212	0.585426	87	15	0.00115273	0.241483
Austria	split_82_before_fml_adj	Dialister invisus	GCF_958406395.1	Disease	CRC	2.57804	0.770611	87	24	0.00124103	0.241483
Austria	split_82_after_fml_adj	Bilophila wadsworthia	GCA_023439145.1	Disease	CRC	1.64318	0.570458	87	26	0.00507982	0.213563
Austria	split_82_after_fml_adj	Bilophila wadsworthia	GCA_026168665.1	Disease	CRC	2.31308	0.454609	87	26	2.2969e-06	0.00355831
Austria	split_82_after_fml_adj	Lachnospira eligens_A	GCA_023445505.1	Disease	CRC	2.35051	0.725617	87	53	0.00173848	0.133224
Austria	split_82_after_fml_adj	Lachnospira eligens_A	GCA_958438475.1	Disease	CRC	2.12628	0.556112	87	39	0.000257308	0.0878354
Austria	split_82_after_fml_adj	Dialister invisus	GCA_003527765.1	Disease	CRC	2.02467	0.588111	87	15	0.000914149	0.100595
Austria	split_82_after_fml_adj	Dialister invisus	GCF_958406395.1	Disease	CRC	2.71202	0.761619	87	24	0.00062218	0.0970475
Austria	split_83_after_fml_adj	Lachnospira eligens_A	GCA_023445505.1	Disease	CRC	2.30924	0.721399	87	53	0.00195661	0.14312
Austria	split_83_after_fml_adj	Lachnospira eligens_A	GCA_958438475.1	Disease	CRC	2.14409	0.576326	87	37	0.000365686	0.0715874
Austria	split_83_after_fml_adj	Bilophila wadsworthia	GCA_023439145.1	Disease	CRC	1.69166	0.557544	87	27	0.00324175	0.176356
Austria	split_83_after_fml_adj	Bilophila wadsworthia	GCA_026168665.1	Disease	CRC	1.73023	0.486589	87	28	0.000632534	0.0906213
Austria	split_83_after_fml_adj	Dialister invisus	GCA_003527765.1	Disease	CRC	2.03559	0.584768	87	15	0.000807546	0.101212
Austria	split_83_after_fml_adj	Dialister invisus	GCF_958406395.1	Disease	CRC	2.70288	0.804027	87	27	0.00118437	0.109138
Austria	split_83_after_fml_adj	Barnesiella intestinihominis	GCA_018055345.1	Disease	CRC	1.96255	0.643073	87	40	0.00307523	0.175004
Austria	split_83_after_fml_adj	Barnesiella intestinihominis	GCA_023403695.1	Disease	CRC	2.28413	0.67137	87	30	0.00104094	0.105782
Austria	split_84_before_fml_adj	Dialister invisus	GCA_003527765.1	Disease	CRC	2.40119	0.527709	87	12	1.83725e-05	0.0273382
Austria	split_84_before_fml_adj	Dialister invisus	GCF_958406395.1	Disease	CRC	3.35258	0.853656	87	28	0.000178186	0.0679787
Austria	split_84_after_fml_adj	Dialister invisus	GCA_003527765.1	Disease	CRC	2.4014	0.526508	87	12	1.78707e-05	0.0221596
Austria	split_84_after_fml_adj	Dialister invisus	GCF_958406395.1	Disease	CRC	3.3531	0.842298	87	28	0.0001489	0.0531502
Austria	split_84_after_fml_adj	Butyricimonas virosa	GCA_018369825.1	Disease	CRC	0.961262	0.310004	87	13	0.0026552	0.166837
Austria	split_84_after_fml_adj	Butyricimonas virosa	GCA_945895905.1	Disease	CRC	0.941468	0.291151	87	11	0.00176956	0.156174
Austria	split_85_after_fml_adj	Bilophila wadsworthia	GCA_023439145.1	Disease	CRC	1.75981	0.525405	87	22	0.00123123	0.132752
Austria	split_85_after_fml_adj	Bilophila wadsworthia	GCA_026168665.1	Disease	CRC	1.58237	0.440329	87	24	0.000558466	0.091893
Austria	split_86_before_fml_adj	Dialister invisus	GCA_003527765.1	Disease	CRC	2.00082	0.500266	87	14	0.000138266	0.141216
Austria	split_86_before_fml_adj	Dialister invisus	GCF_958406395.1	Disease	CRC	3.01436	0.841943	87	28	0.000580264	0.239094
Austria	split_86_after_fml_adj	Dialister invisus	GCA_003527765.1	Disease	CRC	1.99271	0.50385	87	14	0.000163084	0.0733625
Austria	split_86_after_fml_adj	Dialister invisus	GCF_958406395.1	Disease	CRC	3.06251	0.84287	87	28	0.000489336	0.117135
Austria	split_87_after_fml_adj	Butyricimonas virosa	GCA_018369825.1	Disease	CRC	1.13186	0.332588	87	13	0.00103761	0.129677
Austria	split_87_after_fml_adj	Butyricimonas virosa	GCA_945895905.1	Disease	CRC	0.790022	0.229492	87	9	0.000914695	0.129677
Austria	split_87_after_fml_adj	Dialister invisus	GCA_003527765.1	Disease	CRC	1.49034	0.51627	87	14	0.00498875	0.246846
Austria	split_87_after_fml_adj	Dialister invisus	GCF_958406395.1	Disease	CRC	2.53887	0.798955	87	28	0.00210178	0.181052
Austria	split_88_before_fml_adj	Lachnospira eligens_A	GCA_023445505.1	Disease	CRC	3.12073	0.728073	87	49	4.92019e-05	0.0589268
Austria	split_88_before_fml_adj	Lachnospira eligens_A	GCA_958438475.1	Disease	CRC	2.51634	0.605919	87	37	7.9951e-05	0.0589268
Austria	split_88_after_fml_adj	Lachnospira eligens_A	GCA_023445505.1	Disease	CRC	3.1375	0.714646	87	49	3.38916e-05	0.027593
Austria	split_88_after_fml_adj	Lachnospira eligens_A	GCA_958438475.1	Disease	CRC	2.53664	0.577625	87	37	3.374e-05	0.027593
Austria	split_88_after_fml_adj	Dialister invisus	GCA_003527765.1	Disease	CRC	1.5645	0.546673	87	15	0.00535807	0.231226
Austria	split_88_after_fml_adj	Dialister invisus	GCF_958406395.1	Disease	CRC	2.35965	0.839831	87	27	0.00621507	0.243568
Austria	split_92_before_fml_adj	Dialister invisus	GCA_003527765.1	Disease	CRC	2.3434	0.545093	87	14	4.69413e-05	0.0783102
Austria	split_92_before_fml_adj	Dialister invisus	GCF_958406395.1	Disease	CRC	3.0919	0.878247	87	29	0.000706145	0.180748
Austria	split_92_after_fml_adj	Dialister invisus	GCA_003527765.1	Disease	CRC	2.3273	0.542006	87	14	4.83751e-05	0.0523324
Austria	split_92_after_fml_adj	Dialister invisus	GCF_958406395.1	Disease	CRC	3.05203	0.85867	87	29	0.000635606	0.094047
Austria	split_93_after_fml_adj	Lachnospira eligens_A	GCA_023445505.1	Disease	CRC	2.40938	0.716007	87	50	0.00117185	0.125629
Austria	split_93_after_fml_adj	Lachnospira eligens_A	GCA_958438475.1	Disease	CRC	2.0939	0.63151	87	37	0.00136956	0.132547
Austria	split_93_after_fml_adj	Dialister invisus	GCA_003527765.1	Disease	CRC	1.63411	0.55183	87	13	0.00401893	0.208705
Austria	split_93_after_fml_adj	Dialister invisus	GCF_958406395.1	Disease	CRC	2.64028	0.781559	87	27	0.0011237	0.125629
Austria	split_94_before_fml_adj	Butyricimonas virosa	GCA_018369825.1	Disease	CRC	1.49406	0.381062	87	18	0.000182305	0.110696
Austria	split_94_before_fml_adj	Butyricimonas virosa	GCA_945895905.1	Disease	CRC	0.984567	0.271069	87	9	0.00048837	0.150822
Austria	split_94_after_fml_adj	Dialister invisus	GCA_003527765.1	Disease	CRC	1.52959	0.503079	87	14	0.00318132	0.174015
Austria	split_94_after_fml_adj	Dialister invisus	GCF_958406395.1	Disease	CRC	3.03184	0.711659	87	25	5.47052e-05	0.0491515
Austria	split_94_after_fml_adj	Butyricimonas virosa	GCA_018369825.1	Disease	CRC	1.54089	0.377616	87	18	0.000104623	0.0567207
Austria	split_94_after_fml_adj	Butyricimonas virosa	GCA_945895905.1	Disease	CRC	1.00931	0.270797	87	9	0.000357251	0.0900697
Austria	split_94_after_fml_adj	Lachnospira eligens_A	GCA_023445505.1	Disease	CRC	2.13188	0.728153	87	52	0.00443061	0.182763
Austria	split_94_after_fml_adj	Lachnospira eligens_A	GCA_958438475.1	Disease	CRC	1.9403	0.629945	87	38	0.00282574	0.172962
Austria	split_95_before_fml_adj	Lachnospira eligens_A	GCA_023445505.1	Disease	CRC	2.38384	0.758548	87	49	0.00233059	0.207714
Austria	split_95_before_fml_adj	Lachnospira eligens_A	GCA_958438475.1	Disease	CRC	2.44756	0.657447	87	37	0.000360113	0.104301
Austria	split_95_after_fml_adj	Lachnospira eligens_A	GCA_023445505.1	Disease	CRC	2.39551	0.744252	87	49	0.00185318	0.104867
Austria	split_95_after_fml_adj	Lachnospira eligens_A	GCA_958438475.1	Disease	CRC	2.46107	0.631856	87	37	0.000201017	0.0477749
Austria	split_95_after_fml_adj	Dialister invisus	GCA_003527765.1	Disease	CRC	1.46912	0.53985	87	14	0.00795672	0.205549
Austria	split_95_after_fml_adj	Dialister invisus	GCF_958406395.1	Disease	CRC	2.80656	0.782475	87	25	0.00057124	0.0583489
Austria	split_96_before_fml_adj	Dialister invisus	GCA_003527765.1	Disease	CRC	2.35219	0.537056	87	15	3.48328e-05	0.0341361
Austria	split_96_before_fml_adj	Dialister invisus	GCF_958406395.1	Disease	CRC	3.35978	0.819989	87	28	9.76359e-05	0.0549637
Austria	split_96_after_fml_adj	Dialister invisus	GCA_003527765.1	Disease	CRC	2.36282	0.538393	87	15	3.40988e-05	0.0264646
Austria	split_96_after_fml_adj	Dialister invisus	GCF_958406395.1	Disease	CRC	3.39681	0.808186	87	28	6.73732e-05	0.0353709
Austria	split_98_after_fml_adj	Lachnospira eligens_A	GCA_023445505.1	Disease	CRC	2.38877	0.731457	87	51	0.00160132	0.131017
Austria	split_98_after_fml_adj	Lachnospira eligens_A	GCA_958438475.1	Disease	CRC	2.13549	0.634641	87	35	0.00117237	0.110683
Austria	split_99_before_fml_adj	Dialister invisus	GCA_003527765.1	Disease	CRC	2.20599	0.593478	87	17	0.000367207	0.155486
Austria	split_99_before_fml_adj	Dialister invisus	GCF_958406395.1	Disease	CRC	2.65075	0.81182	87	26	0.00159733	0.205847
Austria	split_99_after_fml_adj	Dialister invisus	GCA_003527765.1	Disease	CRC	2.22927	0.593344	87	17	0.000322751	0.0923773
Austria	split_99_after_fml_adj	Dialister invisus	GCF_958406395.1	Disease	CRC	2.7084	0.798438	87	26	0.00107499	0.116747
Austria	split_99_after_fml_adj	Lachnospira eligens_A	GCA_023445505.1	Disease	CRC	2.04218	0.723184	87	53	0.00597001	0.199803
Austria	split_99_after_fml_adj	Lachnospira eligens_A	GCA_958438475.1	Disease	CRC	2.0632	0.6212	87	38	0.00134559	0.126898
Austria	split_100_after_fml_adj	Dialister invisus	GCA_003527765.1	Disease	CRC	2.03955	0.584998	87	14	0.000793526	0.128617
Austria	split_100_after_fml_adj	Dialister invisus	GCF_958406395.1	Disease	CRC	3.06993	0.847512	87	28	0.000507806	0.115366
Austria	split_100_after_fml_adj	Lachnospira eligens_A	GCA_023445505.1	Disease	CRC	2.43073	0.717125	87	50	0.00108385	0.128901
Austria	split_100_after_fml_adj	Lachnospira eligens_A	GCA_958438475.1	Disease	CRC	2.0237	0.624046	87	36	0.00171948	0.158588
China	split_3_after_fml_adj	Veillonella sp900552445	GCA_900552445.1	Disease	CRC	-0.777794	0.246845	101	11	0.00217698	0.189894
China	split_3_after_fml_adj	Veillonella sp900552445	GCA_916715965.1	Disease	CRC	-0.920347	0.320291	101	16	0.00500877	0.238978
China	split_4_after_fml_adj	Fusicatenibacter saccharivorans	GCA_017985595.1	Disease	CRC	-2.47281	0.54197	101	36	1.50906e-05	0.0133561
China	split_4_after_fml_adj	Fusicatenibacter saccharivorans	GCA_018059975.1	Disease	CRC	-1.87389	0.607324	101	78	0.00266219	0.246897
China	split_8_before_fml_adj	Fusicatenibacter saccharivorans	GCA_017985595.1	Disease	CRC	-2.51438	0.538533	101	34	9.82886e-06	0.022685
China	split_8_before_fml_adj	Fusicatenibacter saccharivorans	GCA_018059975.1	Disease	CRC	-2.07954	0.570846	101	81	0.000437165	0.194927
China	split_8_after_fml_adj	Fusicatenibacter saccharivorans	GCA_017985595.1	Disease	CRC	-2.44862	0.541839	101	34	1.78795e-05	0.0300362
China	split_8_after_fml_adj	Fusicatenibacter saccharivorans	GCA_018059975.1	Disease	CRC	-2.03056	0.576046	101	81	0.000653546	0.117843
China	split_9_before_fml_adj	Fusicatenibacter saccharivorans	GCA_017985595.1	Disease	CRC	-2.1624	0.558736	101	31	0.000198299	0.176608
China	split_9_before_fml_adj	Fusicatenibacter saccharivorans	GCA_018059975.1	Disease	CRC	-2.20789	0.608741	101	77	0.000461519	0.176608
China	split_9_after_fml_adj	Fusicatenibacter saccharivorans	GCA_017985595.1	Disease	CRC	-2.05564	0.565395	101	31	0.000450038	0.0922577
China	split_9_after_fml_adj	Fusicatenibacter saccharivorans	GCA_018059975.1	Disease	CRC	-2.07362	0.614559	101	77	0.00107314	0.126057
China	split_10_before_fml_adj	Fusicatenibacter saccharivorans	GCA_017985595.1	Disease	CRC	-2.48378	0.518504	101	31	6.05547e-06	0.0136369
China	split_10_before_fml_adj	Fusicatenibacter saccharivorans	GCA_018059975.1	Disease	CRC	-1.98711	0.576732	101	79	0.000847119	0.198506
China	split_10_after_fml_adj	Fusicatenibacter saccharivorans	GCA_017985595.1	Disease	CRC	-2.46402	0.514619	101	31	6.18263e-06	0.0116518
China	split_10_after_fml_adj	Fusicatenibacter saccharivorans	GCA_018059975.1	Disease	CRC	-1.96887	0.574765	101	79	0.000907861	0.153076
China	split_11_after_fml_adj	Fusicatenibacter saccharivorans	GCA_017985595.1	Disease	CRC	-2.4656	0.5642	101	34	3.17183e-05	0.0186504
China	split_11_after_fml_adj	Fusicatenibacter saccharivorans	GCA_018059975.1	Disease	CRC	-1.76163	0.60103	101	79	0.00423194	0.226217
China	split_12_before_fml_adj	Fusicatenibacter saccharivorans	GCA_017985595.1	Disease	CRC	-2.29836	0.542554	101	33	5.21773e-05	0.0557555
China	split_12_before_fml_adj	Fusicatenibacter saccharivorans	GCA_018059975.1	Disease	CRC	-2.13812	0.44781	101	80	6.44904e-06	0.0149102
China	split_12_after_fml_adj	Fusicatenibacter saccharivorans	GCA_017985595.1	Disease	CRC	-2.28298	0.54083	101	33	5.56037e-05	0.032139
China	split_12_after_fml_adj	Fusicatenibacter saccharivorans	GCA_018059975.1	Disease	CRC	-2.1219	0.443912	101	80	6.38544e-06	0.0184539
China	split_14_before_fml_adj	Fusicatenibacter saccharivorans	GCA_017985595.1	Disease	CRC	-2.509	0.546712	101	35	1.34599e-05	0.0324654
China	split_14_before_fml_adj	Fusicatenibacter saccharivorans	GCA_018059975.1	Disease	CRC	-2.29763	0.561676	101	82	8.95036e-05	0.0719609
China	split_14_after_fml_adj	Fusicatenibacter saccharivorans	GCA_017985595.1	Disease	CRC	-2.46762	0.549756	101	35	2.01246e-05	0.0180508
China	split_14_after_fml_adj	Fusicatenibacter saccharivorans	GCA_018059975.1	Disease	CRC	-2.2503	0.5643	101	82	0.000131004	0.0564251
China	split_16_before_fml_adj	Fusicatenibacter saccharivorans	GCA_017985595.1	Disease	CRC	-2.03227	0.537926	101	35	0.000274279	0.164181
China	split_16_before_fml_adj	Fusicatenibacter saccharivorans	GCA_018059975.1	Disease	CRC	-1.939	0.577564	101	78	0.00112967	0.204035
China	split_16_after_fml_adj	Fusicatenibacter saccharivorans	GCA_017985595.1	Disease	CRC	-1.90857	0.539486	101	35	0.000626282	0.124896
China	split_16_after_fml_adj	Fusicatenibacter saccharivorans	GCA_018059975.1	Disease	CRC	-1.74862	0.571149	101	78	0.00286322	0.244225
China	split_18_before_fml_adj	Fusicatenibacter saccharivorans	GCA_017985595.1	Disease	CRC	-2.55641	0.439753	101	34	7.99512e-08	0.000188365
China	split_18_before_fml_adj	Fusicatenibacter saccharivorans	GCA_018059975.1	Disease	CRC	-2.24011	0.570709	101	80	0.000163044	0.151042
China	split_18_after_fml_adj	Fusicatenibacter saccharivorans	GCA_017985595.1	Disease	CRC	-2.51186	0.441698	101	34	1.4233e-07	0.000419163
China	split_18_after_fml_adj	Fusicatenibacter saccharivorans	GCA_018059975.1	Disease	CRC	-2.22147	0.576119	101	80	0.000209741	0.092651
China	split_19_before_fml_adj	Fusicatenibacter saccharivorans	GCA_017985595.1	Disease	CRC	-2.40575	0.493452	101	29	4.2947e-06	0.00999806
China	split_19_before_fml_adj	Fusicatenibacter saccharivorans	GCA_018059975.1	Disease	CRC	-2.34404	0.587963	101	77	0.000130674	0.107188
China	split_19_after_fml_adj	Fusicatenibacter saccharivorans	GCA_017985595.1	Disease	CRC	-2.32119	0.490053	101	29	7.59466e-06	0.00730446
China	split_19_after_fml_adj	Fusicatenibacter saccharivorans	GCA_018059975.1	Disease	CRC	-2.25692	0.586421	101	77	0.000215205	0.0569314
China	split_21_after_fml_adj	Fusicatenibacter saccharivorans	GCA_017985595.1	Disease	CRC	-2.17977	0.547594	101	34	0.000134418	0.0566478
China	split_21_after_fml_adj	Fusicatenibacter saccharivorans	GCA_018059975.1	Disease	CRC	-1.72064	0.572474	101	81	0.0033899	0.237704
China	split_24_before_fml_adj	Fusicatenibacter saccharivorans	GCA_017985595.1	Disease	CRC	-2.49296	0.548067	101	36	1.57798e-05	0.030188
China	split_24_before_fml_adj	Fusicatenibacter saccharivorans	GCA_018059975.1	Disease	CRC	-2.28521	0.564102	101	81	0.000103458	0.0469821
China	split_24_after_fml_adj	Fusicatenibacter saccharivorans	GCA_017985595.1	Disease	CRC	-2.34242	0.546113	101	36	4.30862e-05	0.015771
China	split_24_after_fml_adj	Fusicatenibacter saccharivorans	GCA_018059975.1	Disease	CRC	-2.14873	0.564545	101	81	0.000249887	0.0491602
China	split_25_before_fml_adj	Fusicatenibacter saccharivorans	GCA_017985595.1	Disease	CRC	-1.84501	0.363474	101	33	1.88569e-06	0.00438988
China	split_25_before_fml_adj	Fusicatenibacter saccharivorans	GCA_018059975.1	Disease	CRC	-1.84609	0.42103	101	80	2.97358e-05	0.0346124
China	split_25_after_fml_adj	Fusicatenibacter saccharivorans	GCA_017985595.1	Disease	CRC	-1.82703	0.364962	101	33	2.55195e-06	0.00371308
China	split_25_after_fml_adj	Fusicatenibacter saccharivorans	GCA_018059975.1	Disease	CRC	-1.82604	0.422851	101	80	3.85971e-05	0.0224635
China	split_26_before_fml_adj	Fusicatenibacter saccharivorans	GCA_017985595.1	Disease	CRC	-2.42817	0.552466	101	36	2.85714e-05	0.0646857
China	split_26_before_fml_adj	Fusicatenibacter saccharivorans	GCA_018059975.1	Disease	CRC	-2.38645	0.573056	101	79	6.81818e-05	0.0771818
China	split_26_after_fml_adj	Fusicatenibacter saccharivorans	GCA_017985595.1	Disease	CRC	-2.19382	0.559335	101	36	0.000165763	0.0670157
China	split_26_after_fml_adj	Fusicatenibacter saccharivorans	GCA_018059975.1	Disease	CRC	-2.18525	0.583576	101	79	0.000309677	0.0856132
China	split_28_after_fml_adj	Fusicatenibacter saccharivorans	GCA_017985595.1	Disease	CRC	-1.93322	0.479365	101	34	0.000111279	0.0523012
China	split_28_after_fml_adj	Fusicatenibacter saccharivorans	GCA_018059975.1	Disease	CRC	-1.95728	0.599712	101	78	0.00152905	0.241977
China	split_31_before_fml_adj	Fusicatenibacter saccharivorans	GCA_017985595.1	Disease	CRC	-2.4128	0.565281	101	39	4.62458e-05	0.109695
China	split_31_before_fml_adj	Fusicatenibacter saccharivorans	GCA_018059975.1	Disease	CRC	-1.97839	0.564023	101	83	0.000689597	0.187058
China	split_31_after_fml_adj	Fusicatenibacter saccharivorans	GCA_017985595.1	Disease	CRC	-2.39532	0.556604	101	39	4.08383e-05	0.0403619
China	split_31_after_fml_adj	Fusicatenibacter saccharivorans	GCA_018059975.1	Disease	CRC	-1.96805	0.562969	101	83	0.000720116	0.133447
China	split_32_before_fml_adj	Parasutterella gallistercoris	GCA_023708645.1	Disease	CRC	-0.838366	0.237427	101	11	0.000637827	0.183375
China	split_32_before_fml_adj	Parasutterella gallistercoris	GCA_927363165.1	Disease	CRC	-2.08748	0.479726	101	16	3.37662e-05	0.0388312
China	split_32_before_fml_adj	Fusicatenibacter saccharivorans	GCA_017985595.1	Disease	CRC	-2.40001	0.548161	101	32	3.04754e-05	0.0388312
China	split_32_before_fml_adj	Fusicatenibacter saccharivorans	GCA_018059975.1	Disease	CRC	-2.0605	0.608629	101	78	0.00103074	0.197558
China	split_32_after_fml_adj	Parasutterella gallistercoris	GCA_023708645.1	Disease	CRC	-0.816061	0.239957	101	11	0.000983972	0.117872
China	split_32_after_fml_adj	Parasutterella gallistercoris	GCA_927363165.1	Disease	CRC	-2.1141	0.485722	101	16	3.3915e-05	0.0162509
China	split_32_after_fml_adj	Fusicatenibacter saccharivorans	GCA_017985595.1	Disease	CRC	-2.2873	0.548073	101	32	6.6451e-05	0.0228084
China	split_32_after_fml_adj	Fusicatenibacter saccharivorans	GCA_018059975.1	Disease	CRC	-1.97899	0.613328	101	78	0.00171886	0.145345
China	split_33_before_fml_adj	Fusicatenibacter saccharivorans	GCA_017985595.1	Disease	CRC	-1.89224	0.483938	101	35	0.00017205	0.103387
China	split_33_before_fml_adj	Fusicatenibacter saccharivorans	GCA_018059975.1	Disease	CRC	-2.25038	0.583819	101	79	0.000209535	0.103387
China	split_33_after_fml_adj	Fusicatenibacter saccharivorans	GCA_017985595.1	Disease	CRC	-1.8465	0.482248	101	35	0.000230662	0.0666612
China	split_33_after_fml_adj	Fusicatenibacter saccharivorans	GCA_018059975.1	Disease	CRC	-2.17594	0.576504	101	79	0.000279209	0.0672427
China	split_33_after_fml_adj	Faecalibacterium prausnitzii_D	GCA_018063785.1	Disease	CRC	-2.82299	0.781616	101	75	0.000488279	0.0865352
China	split_33_after_fml_adj	Faecalibacterium prausnitzii_D	GCA_958407035.1	Disease	CRC	-0.690073	0.232323	101	21	0.00376692	0.221749
China	split_34_before_fml_adj	Fusicatenibacter saccharivorans	GCA_017985595.1	Disease	CRC	-2.12353	0.461951	101	36	1.30627e-05	0.0299921
China	split_34_before_fml_adj	Fusicatenibacter saccharivorans	GCA_018059975.1	Disease	CRC	-2.30583	0.577717	101	81	0.000128541	0.145183
China	split_34_after_fml_adj	Fusicatenibacter saccharivorans	GCA_017985595.1	Disease	CRC	-1.99852	0.460244	101	36	3.52527e-05	0.0252938
China	split_34_after_fml_adj	Fusicatenibacter saccharivorans	GCA_018059975.1	Disease	CRC	-2.1531	0.576092	101	81	0.000317456	0.101233
China	split_36_after_fml_adj	Fusicatenibacter saccharivorans	GCA_017985595.1	Disease	CRC	-1.98749	0.53793	101	32	0.000367877	0.106317
China	split_36_after_fml_adj	Fusicatenibacter saccharivorans	GCA_018059975.1	Disease	CRC	-1.97843	0.593688	101	79	0.00122783	0.156016
China	split_37_after_fml_adj	Fusicatenibacter saccharivorans	GCA_017985595.1	Disease	CRC	-2.07495	0.546654	101	34	0.000259159	0.103306
China	split_37_after_fml_adj	Fusicatenibacter saccharivorans	GCA_018059975.1	Disease	CRC	-1.86487	0.592941	101	77	0.0022165	0.21718
China	split_38_before_fml_adj	Fusicatenibacter saccharivorans	GCA_017985595.1	Disease	CRC	-2.23923	0.468001	101	38	6.19357e-06	0.0149141
China	split_38_before_fml_adj	Fusicatenibacter saccharivorans	GCA_018059975.1	Disease	CRC	-1.94878	0.578383	101	82	0.00108607	0.217938
China	split_38_after_fml_adj	Fusicatenibacter saccharivorans	GCA_017985595.1	Disease	CRC	-2.16953	0.463454	101	38	9.46464e-06	0.0119176
China	split_38_after_fml_adj	Fusicatenibacter saccharivorans	GCA_018059975.1	Disease	CRC	-1.87432	0.575444	101	82	0.001561	0.19789
China	split_39_before_fml_adj	Fusicatenibacter saccharivorans	GCA_017985595.1	Disease	CRC	-2.81552	0.535509	101	31	8.82304e-07	0.00203283
China	split_39_before_fml_adj	Fusicatenibacter saccharivorans	GCA_018059975.1	Disease	CRC	-2.43594	0.601899	101	77	0.000104969	0.0725625
China	split_39_after_fml_adj	Fusicatenibacter saccharivorans	GCA_017985595.1	Disease	CRC	-2.73929	0.548078	101	31	2.63802e-06	0.00379874
China	split_39_after_fml_adj	Fusicatenibacter saccharivorans	GCA_018059975.1	Disease	CRC	-2.27577	0.612119	101	77	0.000339669	0.0889314
China	split_40_after_fml_adj	Fusicatenibacter saccharivorans	GCA_017985595.1	Disease	CRC	-2.50163	0.537852	101	32	1.06597e-05	0.00705236
China	split_40_after_fml_adj	Fusicatenibacter saccharivorans	GCA_018059975.1	Disease	CRC	-2.02048	0.61675	101	76	0.00147047	0.209804
China	split_41_before_fml_adj	Fusicatenibacter saccharivorans	GCA_017985595.1	Disease	CRC	-2.21597	0.558388	101	33	0.000139536	0.147461
China	split_41_before_fml_adj	Fusicatenibacter saccharivorans	GCA_018059975.1	Disease	CRC	-2.1185	0.581866	101	80	0.0004402	0.162287
China	split_41_after_fml_adj	Fusicatenibacter saccharivorans	GCA_017985595.1	Disease	CRC	-2.18353	0.557687	101	33	0.000169869	0.0670981
China	split_41_after_fml_adj	Fusicatenibacter saccharivorans	GCA_018059975.1	Disease	CRC	-2.09728	0.583843	101	80	0.000521628	0.0918806
China	split_45_before_fml_adj	Fusicatenibacter saccharivorans	GCA_017985595.1	Disease	CRC	-2.25038	0.551251	101	36	9.22884e-05	0.0974257
China	split_45_before_fml_adj	Fusicatenibacter saccharivorans	GCA_018059975.1	Disease	CRC	-2.02444	0.574985	101	80	0.00065987	0.186083
China	split_45_after_fml_adj	Fusicatenibacter saccharivorans	GCA_017985595.1	Disease	CRC	-2.183	0.548478	101	36	0.000134676	0.0629173
China	split_45_after_fml_adj	Fusicatenibacter saccharivorans	GCA_018059975.1	Disease	CRC	-1.97354	0.575731	101	80	0.000900872	0.115475
China	split_47_before_fml_adj	Fusicatenibacter saccharivorans	GCA_017985595.1	Disease	CRC	-1.94455	0.480997	101	29	0.000106641	0.0824692
China	split_47_before_fml_adj	Fusicatenibacter saccharivorans	GCA_018059975.1	Disease	CRC	-2.01506	0.579682	101	78	0.00076556	0.150864
China	split_47_after_fml_adj	Fusicatenibacter saccharivorans	GCA_017985595.1	Disease	CRC	-1.72328	0.464322	101	29	0.00034733	0.0774814
China	split_47_after_fml_adj	Fusicatenibacter saccharivorans	GCA_018059975.1	Disease	CRC	-1.86774	0.580347	101	78	0.0017645	0.195067
China	split_49_before_fml_adj	Fusicatenibacter saccharivorans	GCA_017985595.1	Disease	CRC	-2.80874	0.507578	101	35	2.71497e-07	0.000628788
China	split_49_before_fml_adj	Fusicatenibacter saccharivorans	GCA_018059975.1	Disease	CRC	-2.03455	0.57843	101	79	0.000667596	0.220879
China	split_49_after_fml_adj	Fusicatenibacter saccharivorans	GCA_017985595.1	Disease	CRC	-2.67629	0.499225	101	35	5.79458e-07	0.000559177
China	split_49_after_fml_adj	Fusicatenibacter saccharivorans	GCA_018059975.1	Disease	CRC	-1.91687	0.575356	101	79	0.00123105	0.128096
China	split_50_before_fml_adj	Fusicatenibacter saccharivorans	GCA_017985595.1	Disease	CRC	-2.13516	0.552854	101	34	0.000204071	0.229956
China	split_50_before_fml_adj	Fusicatenibacter saccharivorans	GCA_018059975.1	Disease	CRC	-1.56299	0.473536	101	81	0.00135484	0.239084
China	split_50_after_fml_adj	Fusicatenibacter saccharivorans	GCA_017985595.1	Disease	CRC	-2.00701	0.548357	101	34	0.00041427	0.0878283
China	split_50_after_fml_adj	Fusicatenibacter saccharivorans	GCA_018059975.1	Disease	CRC	-1.488	0.474862	101	81	0.0022972	0.18997
China	split_51_before_fml_adj	Parasutterella gallistercoris	GCA_023708645.1	Disease	CRC	-0.817653	0.24403	101	11	0.00115397	0.224849
China	split_51_before_fml_adj	Parasutterella gallistercoris	GCA_927363165.1	Disease	CRC	-2.4237	0.578017	101	18	6.12814e-05	0.133593
China	split_51_after_fml_adj	Parasutterella gallistercoris	GCA_023708645.1	Disease	CRC	-0.805097	0.245885	101	11	0.00147855	0.134302
China	split_51_after_fml_adj	Parasutterella gallistercoris	GCA_927363165.1	Disease	CRC	-2.45711	0.582149	101	18	5.57077e-05	0.0506012
China	split_52_after_fml_adj	Fusicatenibacter saccharivorans	GCA_017985595.1	Disease	CRC	-1.82435	0.556612	101	33	0.00146307	0.172641
China	split_52_after_fml_adj	Fusicatenibacter saccharivorans	GCA_018059975.1	Disease	CRC	-2.02226	0.597904	101	80	0.0010454	0.171241
China	split_54_before_fml_adj	Fusicatenibacter saccharivorans	GCA_017985595.1	Disease	CRC	-2.25727	0.541587	101	36	6.73133e-05	0.155898
China	split_54_before_fml_adj	Fusicatenibacter saccharivorans	GCA_018059975.1	Disease	CRC	-2.13305	0.59584	101	77	0.00054132	0.172223
China	split_54_after_fml_adj	Fusicatenibacter saccharivorans	GCA_017985595.1	Disease	CRC	-2.1594	0.53176	101	36	0.000100506	0.051645
China	split_54_after_fml_adj	Fusicatenibacter saccharivorans	GCA_018059975.1	Disease	CRC	-2.03877	0.588777	101	77	0.000803435	0.114474
China	split_54_after_fml_adj	Faecalibacterium prausnitzii_D	GCA_018063785.1	Disease	CRC	-2.84781	0.791199	101	75	0.000509152	0.105285
China	split_54_after_fml_adj	Faecalibacterium prausnitzii_D	GCA_958407035.1	Disease	CRC	-0.685203	0.239124	101	21	0.00512656	0.246551
China	split_55_after_fml_adj	Fusicatenibacter saccharivorans	GCA_017985595.1	Disease	CRC	-1.95247	0.476526	101	36	8.79603e-05	0.0418545
China	split_55_after_fml_adj	Fusicatenibacter saccharivorans	GCA_018059975.1	Disease	CRC	-1.98232	0.611901	101	77	0.00165013	0.214858
China	split_56_before_fml_adj	Parasutterella gallistercoris	GCA_023708645.1	Disease	CRC	-0.78009	0.246581	101	11	0.002087	0.215558
China	split_56_before_fml_adj	Parasutterella gallistercoris	GCA_927363165.1	Disease	CRC	-1.93444	0.507239	101	18	0.000242049	0.0905119
China	split_56_before_fml_adj	Fusicatenibacter saccharivorans	GCA_017985595.1	Disease	CRC	-2.26771	0.530107	101	30	4.46196e-05	0.0905119
China	split_56_before_fml_adj	Fusicatenibacter saccharivorans	GCA_018059975.1	Disease	CRC	-1.97227	0.602865	101	77	0.00148688	0.215558
China	split_56_after_fml_adj	Parasutterella gallistercoris	GCA_023708645.1	Disease	CRC	-0.761105	0.248755	101	11	0.00288	0.181202
China	split_56_after_fml_adj	Parasutterella gallistercoris	GCA_927363165.1	Disease	CRC	-1.95603	0.512613	101	18	0.000241558	0.0471178
China	split_56_after_fml_adj	Fusicatenibacter saccharivorans	GCA_017985595.1	Disease	CRC	-2.11369	0.516495	101	30	8.95649e-05	0.0471178
China	split_56_after_fml_adj	Fusicatenibacter saccharivorans	GCA_018059975.1	Disease	CRC	-1.83747	0.596592	101	77	0.00270763	0.174706
China	split_59_before_fml_adj	Fusicatenibacter saccharivorans	GCA_017985595.1	Disease	CRC	-2.84025	0.543238	101	34	9.98139e-07	0.00233964
China	split_59_before_fml_adj	Fusicatenibacter saccharivorans	GCA_018059975.1	Disease	CRC	-2.06445	0.571609	101	82	0.000486216	0.16167
China	split_59_after_fml_adj	Fusicatenibacter saccharivorans	GCA_017985595.1	Disease	CRC	-2.74429	0.54597	101	34	2.34686e-06	0.0022921
China	split_59_after_fml_adj	Fusicatenibacter saccharivorans	GCA_018059975.1	Disease	CRC	-1.99403	0.577194	101	82	0.000824992	0.13429
China	split_60_after_fml_adj	Fusicatenibacter saccharivorans	GCA_017985595.1	Disease	CRC	-1.75098	0.47537	101	35	0.000382416	0.116688
China	split_60_after_fml_adj	Fusicatenibacter saccharivorans	GCA_018059975.1	Disease	CRC	-1.84071	0.571003	101	82	0.00173514	0.200208
China	split_62_before_fml_adj	Fusicatenibacter saccharivorans	GCA_017985595.1	Disease	CRC	-2.43468	0.550644	101	33	2.58227e-05	0.0559835
China	split_62_before_fml_adj	Fusicatenibacter saccharivorans	GCA_018059975.1	Disease	CRC	-2.26882	0.615071	101	75	0.00037368	0.135023
China	split_62_after_fml_adj	Fusicatenibacter saccharivorans	GCA_017985595.1	Disease	CRC	-2.38325	0.549117	101	33	3.55426e-05	0.0222986
China	split_62_after_fml_adj	Fusicatenibacter saccharivorans	GCA_018059975.1	Disease	CRC	-2.22139	0.615383	101	75	0.000491533	0.0734553
China	split_63_before_fml_adj	Fusicatenibacter saccharivorans	GCA_017985595.1	Disease	CRC	-2.43043	0.550633	101	31	2.659e-05	0.0610506
China	split_63_before_fml_adj	Fusicatenibacter saccharivorans	GCA_018059975.1	Disease	CRC	-1.68884	0.490814	101	78	0.000859947	0.164537
China	split_63_after_fml_adj	Fusicatenibacter saccharivorans	GCA_017985595.1	Disease	CRC	-2.33342	0.551743	101	31	5.39831e-05	0.0387329
China	split_63_after_fml_adj	Fusicatenibacter saccharivorans	GCA_018059975.1	Disease	CRC	-1.6275	0.494454	101	78	0.00139971	0.169499
China	split_66_before_fml_adj	Fusicatenibacter saccharivorans	GCA_017985595.1	Disease	CRC	-2.4298	0.540291	101	34	1.92777e-05	0.0441845
China	split_66_before_fml_adj	Fusicatenibacter saccharivorans	GCA_018059975.1	Disease	CRC	-2.23719	0.561135	101	79	0.000130585	0.124673
China	split_66_after_fml_adj	Fusicatenibacter saccharivorans	GCA_017985595.1	Disease	CRC	-2.36581	0.536649	101	34	2.73924e-05	0.0261598
China	split_66_after_fml_adj	Fusicatenibacter saccharivorans	GCA_018059975.1	Disease	CRC	-2.14002	0.54792	101	79	0.000175789	0.10128
China	split_67_before_fml_adj	Fusicatenibacter saccharivorans	GCA_017985595.1	Disease	CRC	-1.80115	0.46642	101	29	0.00020437	0.131884
China	split_67_before_fml_adj	Fusicatenibacter saccharivorans	GCA_018059975.1	Disease	CRC	-2.41018	0.590074	101	78	9.15402e-05	0.131884
China	split_67_after_fml_adj	Fusicatenibacter saccharivorans	GCA_017985595.1	Disease	CRC	-1.69886	0.472026	101	29	0.000509621	0.0679495
China	split_67_after_fml_adj	Fusicatenibacter saccharivorans	GCA_018059975.1	Disease	CRC	-2.27808	0.596957	101	78	0.000241263	0.0582616
China	split_68_after_fml_adj	Fusicatenibacter saccharivorans	GCA_017985595.1	Disease	CRC	-2.00197	0.46302	101	34	3.78262e-05	0.023054
China	split_68_after_fml_adj	Fusicatenibacter saccharivorans	GCA_018059975.1	Disease	CRC	-2.07819	0.59147	101	78	0.000678855	0.0995059
China	split_69_after_fml_adj	Fusicatenibacter saccharivorans	GCA_017985595.1	Disease	CRC	-1.56801	0.338824	101	29	1.16879e-05	0.00831301
China	split_69_after_fml_adj	Fusicatenibacter saccharivorans	GCA_018059975.1	Disease	CRC	-1.91797	0.614997	101	76	0.00240499	0.207339
China	split_70_before_fml_adj	Fusicatenibacter saccharivorans	GCA_017985595.1	Disease	CRC	-2.6394	0.553398	101	35	6.5842e-06	0.0142219
China	split_70_before_fml_adj	Fusicatenibacter saccharivorans	GCA_018059975.1	Disease	CRC	-2.27244	0.602683	101	77	0.000281485	0.152002
China	split_70_after_fml_adj	Fusicatenibacter saccharivorans	GCA_017985595.1	Disease	CRC	-2.51475	0.544801	101	35	1.22469e-05	0.0110222
China	split_70_after_fml_adj	Fusicatenibacter saccharivorans	GCA_018059975.1	Disease	CRC	-2.17272	0.600585	101	77	0.000478534	0.0804907
China	split_71_before_fml_adj	Fusicatenibacter saccharivorans	GCA_017985595.1	Disease	CRC	-2.05265	0.547302	101	36	0.000301831	0.140291
China	split_71_before_fml_adj	Fusicatenibacter saccharivorans	GCA_018059975.1	Disease	CRC	-1.8706	0.470228	101	77	0.000134811	0.106114
China	split_71_after_fml_adj	Fusicatenibacter saccharivorans	GCA_017985595.1	Disease	CRC	-1.87964	0.540827	101	36	0.000770303	0.111886
China	split_71_after_fml_adj	Fusicatenibacter saccharivorans	GCA_018059975.1	Disease	CRC	-1.75982	0.470352	101	77	0.000312994	0.098535
China	split_73_before_fml_adj	Fusicatenibacter saccharivorans	GCA_017985595.1	Disease	CRC	-2.15276	0.561633	101	35	0.000226102	0.244648
China	split_73_before_fml_adj	Fusicatenibacter saccharivorans	GCA_018059975.1	Disease	CRC	-2.06176	0.570611	101	82	0.000483576	0.244648
China	split_73_after_fml_adj	Fusicatenibacter saccharivorans	GCA_017985595.1	Disease	CRC	-2.08278	0.56097	101	35	0.000345627	0.129374
China	split_73_after_fml_adj	Fusicatenibacter saccharivorans	GCA_018059975.1	Disease	CRC	-1.99232	0.570213	101	82	0.000724535	0.129374
China	split_75_before_fml_adj	Fusicatenibacter saccharivorans	GCA_017985595.1	Disease	CRC	-2.52021	0.531005	101	36	7.22921e-06	0.0168874
China	split_75_before_fml_adj	Fusicatenibacter saccharivorans	GCA_018059975.1	Disease	CRC	-2.10231	0.564122	101	79	0.000327792	0.107
China	split_75_after_fml_adj	Fusicatenibacter saccharivorans	GCA_017985595.1	Disease	CRC	-2.44503	0.528363	101	36	1.16987e-05	0.0113867
China	split_75_after_fml_adj	Fusicatenibacter saccharivorans	GCA_018059975.1	Disease	CRC	-2.00471	0.557369	101	79	0.000513694	0.108516
China	split_76_before_fml_adj	Faecalibacterium prausnitzii_D	GCA_018063785.1	Disease	CRC	-2.9491	0.783431	101	79	0.000287624	0.0758658
China	split_76_before_fml_adj	Faecalibacterium prausnitzii_D	GCA_958407035.1	Disease	CRC	-0.745211	0.22254	101	19	0.00116127	0.126684
China	split_76_before_fml_adj	Fusicatenibacter saccharivorans	GCA_017985595.1	Disease	CRC	-2.0463	0.553952	101	36	0.000366956	0.0758658
China	split_76_before_fml_adj	Fusicatenibacter saccharivorans	GCA_018059975.1	Disease	CRC	-1.84087	0.577088	101	81	0.00192274	0.192274
China	split_76_after_fml_adj	Faecalibacterium prausnitzii_D	GCA_018063785.1	Disease	CRC	-2.85817	0.782829	101	79	0.000427132	0.0610188
China	split_76_after_fml_adj	Faecalibacterium prausnitzii_D	GCA_958407035.1	Disease	CRC	-0.763051	0.2235	101	19	0.000942396	0.0915814
China	split_76_after_fml_adj	Fusicatenibacter saccharivorans	GCA_017985595.1	Disease	CRC	-1.96925	0.551167	101	36	0.000556729	0.0726168
China	split_76_after_fml_adj	Fusicatenibacter saccharivorans	GCA_018059975.1	Disease	CRC	-1.76217	0.574501	101	81	0.00281378	0.187585
China	split_77_before_fml_adj	Fusicatenibacter saccharivorans	GCA_017985595.1	Disease	CRC	-2.19609	0.568653	101	37	0.000204173	0.132443
China	split_77_before_fml_adj	Fusicatenibacter saccharivorans	GCA_018059975.1	Disease	CRC	-1.57844	0.481254	101	79	0.00144791	0.216765
China	split_77_after_fml_adj	Fusicatenibacter saccharivorans	GCA_017985595.1	Disease	CRC	-2.14768	0.571115	101	37	0.000293014	0.0891321
China	split_77_after_fml_adj	Fusicatenibacter saccharivorans	GCA_018059975.1	Disease	CRC	-1.55486	0.484903	101	79	0.00183091	0.158766
China	split_78_before_fml_adj	Faecalibacterium prausnitzii_D	GCA_018063785.1	Disease	CRC	-2.25043	0.699448	101	71	0.00176394	0.197177
China	split_78_before_fml_adj	Faecalibacterium prausnitzii_D	GCA_958407035.1	Disease	CRC	-0.733411	0.234353	101	22	0.00231947	0.213748
China	split_78_after_fml_adj	Faecalibacterium prausnitzii_D	GCA_018063785.1	Disease	CRC	-2.20131	0.708935	101	71	0.00250725	0.208875
China	split_78_after_fml_adj	Faecalibacterium prausnitzii_D	GCA_958407035.1	Disease	CRC	-0.754472	0.23733	101	22	0.0019953	0.199042
China	split_79_after_fml_adj	Fusicatenibacter saccharivorans	GCA_017985595.1	Disease	CRC	-2.19786	0.563868	101	37	0.000180793	0.0885888
China	split_79_after_fml_adj	Fusicatenibacter saccharivorans	GCA_018059975.1	Disease	CRC	-1.90581	0.574165	101	82	0.00128081	0.143551
China	split_80_after_fml_adj	Fusicatenibacter saccharivorans	GCA_017985595.1	Disease	CRC	-1.96516	0.532589	101	30	0.000374081	0.0933222
China	split_80_after_fml_adj	Fusicatenibacter saccharivorans	GCA_018059975.1	Disease	CRC	-1.99798	0.589585	101	77	0.00102342	0.132641
China	split_82_before_fml_adj	Fusicatenibacter saccharivorans	GCA_017985595.1	Disease	CRC	-2.24893	0.549211	101	34	8.81464e-05	0.0557258
China	split_82_before_fml_adj	Fusicatenibacter saccharivorans	GCA_018059975.1	Disease	CRC	-2.11061	0.600314	101	79	0.000671013	0.144482
China	split_82_after_fml_adj	Fusicatenibacter saccharivorans	GCA_017985595.1	Disease	CRC	-2.08892	0.543593	101	34	0.000219677	0.0539377
China	split_82_after_fml_adj	Fusicatenibacter saccharivorans	GCA_018059975.1	Disease	CRC	-2.02898	0.605793	101	79	0.00116298	0.107681
China	split_83_before_fml_adj	Fusicatenibacter saccharivorans	GCA_017985595.1	Disease	CRC	-2.0328	0.45762	101	35	2.38552e-05	0.0540083
China	split_83_before_fml_adj	Fusicatenibacter saccharivorans	GCA_018059975.1	Disease	CRC	-2.10973	0.600724	101	78	0.000679697	0.201893
China	split_83_after_fml_adj	Fusicatenibacter saccharivorans	GCA_017985595.1	Disease	CRC	-1.97837	0.455216	101	35	3.47611e-05	0.0482888
China	split_83_after_fml_adj	Fusicatenibacter saccharivorans	GCA_018059975.1	Disease	CRC	-2.07276	0.603437	101	78	0.000880345	0.124569
China	split_86_before_fml_adj	Fusicatenibacter saccharivorans	GCA_017985595.1	Disease	CRC	-2.52878	0.55809	101	37	1.68956e-05	0.0243468
China	split_86_before_fml_adj	Fusicatenibacter saccharivorans	GCA_018059975.1	Disease	CRC	-2.48375	0.554665	101	82	2.07737e-05	0.0243468
China	split_86_before_fml_adj	Parasutterella gallistercoris	GCA_023708645.1	Disease	CRC	-0.830156	0.238528	101	11	0.000755052	0.169715
China	split_86_before_fml_adj	Parasutterella gallistercoris	GCA_927363165.1	Disease	CRC	-2.33661	0.563588	101	19	7.3013e-05	0.0570475
China	split_86_after_fml_adj	Fusicatenibacter saccharivorans	GCA_017985595.1	Disease	CRC	-2.45873	0.557	101	37	2.67947e-05	0.0188779
China	split_86_after_fml_adj	Fusicatenibacter saccharivorans	GCA_018059975.1	Disease	CRC	-2.42397	0.55519	101	82	3.22148e-05	0.0188779
China	split_86_after_fml_adj	Parasutterella gallistercoris	GCA_023708645.1	Disease	CRC	-0.814735	0.239993	101	11	0.00100349	0.172955
China	split_86_after_fml_adj	Parasutterella gallistercoris	GCA_927363165.1	Disease	CRC	-2.34955	0.56848	101	19	7.71327e-05	0.0322855
China	split_89_after_fml_adj	Fusicatenibacter saccharivorans	GCA_017985595.1	Disease	CRC	-2.23743	0.524224	101	33	4.66587e-05	0.0272487
China	split_89_after_fml_adj	Fusicatenibacter saccharivorans	GCA_018059975.1	Disease	CRC	-1.99235	0.597296	101	77	0.00121538	0.161984
China	split_90_before_fml_adj	Fusicatenibacter saccharivorans	GCA_017985595.1	Disease	CRC	-2.25705	0.54548	101	32	7.5267e-05	0.124398
China	split_90_before_fml_adj	Fusicatenibacter saccharivorans	GCA_018059975.1	Disease	CRC	-1.58621	0.495794	101	77	0.00186702	0.247765
China	split_91_before_fml_adj	Fusicatenibacter saccharivorans	GCA_017985595.1	Disease	CRC	-2.31464	0.542117	101	35	4.60175e-05	0.105472
China	split_91_before_fml_adj	Fusicatenibacter saccharivorans	GCA_018059975.1	Disease	CRC	-1.49762	0.46529	101	81	0.00175708	0.244687
China	split_91_before_fml_adj	Parasutterella gallistercoris	GCA_023708645.1	Disease	CRC	-0.814548	0.243908	101	11	0.00119582	0.228401
China	split_91_before_fml_adj	Parasutterella gallistercoris	GCA_927363165.1	Disease	CRC	-1.89127	0.559382	101	17	0.00104581	0.217909
China	split_91_after_fml_adj	Fusicatenibacter saccharivorans	GCA_017985595.1	Disease	CRC	-2.15813	0.538683	101	35	0.000122523	0.050147
China	split_91_after_fml_adj	Fusicatenibacter saccharivorans	GCA_018059975.1	Disease	CRC	-1.4444	0.470911	101	81	0.00281427	0.199135
China	split_91_after_fml_adj	Parasutterella gallistercoris	GCA_023708645.1	Disease	CRC	-0.792997	0.247188	101	11	0.00182207	0.161974
China	split_91_after_fml_adj	Parasutterella gallistercoris	GCA_927363165.1	Disease	CRC	-1.87425	0.567901	101	17	0.00136098	0.139419
China	split_92_before_fml_adj	Fusicatenibacter saccharivorans	GCA_017985595.1	Disease	CRC	-1.97942	0.552532	101	35	0.000536677	0.176872
China	split_92_before_fml_adj	Fusicatenibacter saccharivorans	GCA_018059975.1	Disease	CRC	-1.87613	0.579781	101	80	0.00166412	0.234543
China	split_92_after_fml_adj	Fusicatenibacter saccharivorans	GCA_017985595.1	Disease	CRC	-1.85563	0.552404	101	35	0.00112642	0.144693
China	split_92_after_fml_adj	Fusicatenibacter saccharivorans	GCA_018059975.1	Disease	CRC	-1.77701	0.583203	101	80	0.00299268	0.226723
China	split_93_before_fml_adj	Fusicatenibacter saccharivorans	GCA_017985595.1	Disease	CRC	-2.44927	0.540647	101	32	1.69533e-05	0.0385858
China	split_93_before_fml_adj	Fusicatenibacter saccharivorans	GCA_018059975.1	Disease	CRC	-2.08091	0.599707	101	76	0.000781611	0.197661
China	split_93_after_fml_adj	Fusicatenibacter saccharivorans	GCA_017985595.1	Disease	CRC	-2.37015	0.527363	101	32	1.96796e-05	0.0139971
China	split_93_after_fml_adj	Fusicatenibacter saccharivorans	GCA_018059975.1	Disease	CRC	-2.01742	0.594087	101	76	0.00100026	0.138338
China	split_94_before_fml_adj	Fusicatenibacter saccharivorans	GCA_017985595.1	Disease	CRC	-2.41756	0.525625	101	31	1.29335e-05	0.028609
China	split_94_before_fml_adj	Fusicatenibacter saccharivorans	GCA_018059975.1	Disease	CRC	-1.97501	0.471661	101	77	6.26137e-05	0.0375179
China	split_94_after_fml_adj	Fusicatenibacter saccharivorans	GCA_017985595.1	Disease	CRC	-2.21329	0.520391	101	31	4.93529e-05	0.0227435
China	split_94_after_fml_adj	Fusicatenibacter saccharivorans	GCA_018059975.1	Disease	CRC	-1.80835	0.469374	101	77	0.000212149	0.0637326
China	split_95_before_fml_adj	Fusicatenibacter saccharivorans	GCA_017985595.1	Disease	CRC	-2.62535	0.522799	101	36	2.36014e-06	0.00541889
China	split_95_before_fml_adj	Fusicatenibacter saccharivorans	GCA_018059975.1	Disease	CRC	-2.15324	0.569447	101	81	0.000271115	0.15562
China	split_95_after_fml_adj	Fusicatenibacter saccharivorans	GCA_017985595.1	Disease	CRC	-2.52806	0.518538	101	36	4.34875e-06	0.00312023
China	split_95_after_fml_adj	Fusicatenibacter saccharivorans	GCA_018059975.1	Disease	CRC	-2.06782	0.5685	101	81	0.000447627	0.0885425
China	split_96_before_fml_adj	Fusicatenibacter saccharivorans	GCA_017985595.1	Disease	CRC	-1.89743	0.544662	101	33	0.000746689	0.175334
China	split_96_before_fml_adj	Fusicatenibacter saccharivorans	GCA_018059975.1	Disease	CRC	-2.09041	0.590271	101	77	0.000616012	0.175334
China	split_96_after_fml_adj	Fusicatenibacter saccharivorans	GCA_017985595.1	Disease	CRC	-1.80959	0.545188	101	33	0.00128109	0.140151
China	split_96_after_fml_adj	Fusicatenibacter saccharivorans	GCA_018059975.1	Disease	CRC	-1.97527	0.587889	101	77	0.00112368	0.140151
China	split_98_before_fml_adj	Fusicatenibacter saccharivorans	GCA_017985595.1	Disease	CRC	-2.39016	0.550912	101	33	3.54571e-05	0.0652182
China	split_98_before_fml_adj	Fusicatenibacter saccharivorans	GCA_018059975.1	Disease	CRC	-1.71141	0.472451	101	81	0.000468764	0.14016
China	split_98_after_fml_adj	Fusicatenibacter saccharivorans	GCA_017985595.1	Disease	CRC	-2.31749	0.543623	101	33	4.75518e-05	0.035545
China	split_98_after_fml_adj	Fusicatenibacter saccharivorans	GCA_018059975.1	Disease	CRC	-1.68442	0.474168	101	81	0.000596397	0.118882
China	split_99_after_fml_adj	Fusicatenibacter saccharivorans	GCA_017985595.1	Disease	CRC	-1.67535	0.479822	101	31	0.000730305	0.125441
China	split_99_after_fml_adj	Fusicatenibacter saccharivorans	GCA_018059975.1	Disease	CRC	-2.07012	0.610253	101	75	0.00101204	0.15629
China	split_100_before_fml_adj	Fusicatenibacter saccharivorans	GCA_017985595.1	Disease	CRC	-2.46544	0.544235	101	34	1.69628e-05	0.0378609
China	split_100_before_fml_adj	Fusicatenibacter saccharivorans	GCA_018059975.1	Disease	CRC	-2.43231	0.581364	101	79	6.34472e-05	0.0708071
China	split_100_after_fml_adj	Fusicatenibacter saccharivorans	GCA_017985595.1	Disease	CRC	-2.43367	0.544224	101	34	2.14712e-05	0.0149761
China	split_100_after_fml_adj	Fusicatenibacter saccharivorans	GCA_018059975.1	Disease	CRC	-2.37388	0.573707	101	79	7.57948e-05	0.0392773
China	split_100_after_fml_adj	Faecalibacterium prausnitzii_D	GCA_018063785.1	Disease	CRC	-2.85901	0.862198	101	73	0.00129452	0.133767
China	split_100_after_fml_adj	Faecalibacterium prausnitzii_D	GCA_958407035.1	Disease	CRC	-0.693788	0.222848	101	21	0.00244501	0.184367
India	split_6_after_fml_adj	Faecalibacterium sp900539945	GCA_958417715.1	Disease	CRC	-1.40305	0.443783	48	6	0.00291121	0.1553
India	split_6_after_fml_adj	Faecalibacterium sp900539945	GCA_958432655.1	Disease	CRC	-1.04411	0.328961	48	7	0.00281301	0.1553
India	split_9_after_fml_adj	Faecalibacterium sp900539945	GCA_958417715.1	Disease	CRC	-1.60945	0.45618	48	5	0.00102842	0.0750765
India	split_9_after_fml_adj	Faecalibacterium sp900539945	GCA_958432655.1	Disease	CRC	-1.00623	0.358918	48	8	0.00761978	0.245015
India	split_11_before_fml_adj	Faecalibacterium sp900539945	GCA_958417715.1	Disease	CRC	-1.4579	0.447226	48	6	0.0021832	0.204559
India	split_11_before_fml_adj	Faecalibacterium sp900539945	GCA_958432655.1	Disease	CRC	-0.975879	0.315804	48	7	0.00350213	0.204559
India	split_11_before_fml_adj	Vescimonas sp900555735	GCA_900753835.1	Disease	CRC	-0.876147	0.282833	48	5	0.00342957	0.204559
India	split_11_before_fml_adj	Vescimonas sp900555735	GCA_958419845.1	Disease	CRC	1.89419	0.66391	48	5	0.00663245	0.247851
India	split_11_after_fml_adj	Faecalibacterium sp900539945	GCA_958417715.1	Disease	CRC	-1.51396	0.452908	48	6	0.00175191	0.110172
India	split_11_after_fml_adj	Faecalibacterium sp900539945	GCA_958432655.1	Disease	CRC	-1.00288	0.321388	48	7	0.00326054	0.143056
India	split_11_after_fml_adj	Vescimonas sp900555735	GCA_900753835.1	Disease	CRC	-0.907735	0.286969	48	5	0.00289829	0.135245
India	split_11_after_fml_adj	Vescimonas sp900555735	GCA_958419845.1	Disease	CRC	1.85609	0.677225	48	5	0.00896449	0.20432
India	split_12_after_fml_adj	Faecalibacterium sp900539945	GCA_958417715.1	Disease	CRC	-1.25454	0.400802	48	6	0.00317559	0.139726
India	split_12_after_fml_adj	Faecalibacterium sp900539945	GCA_958432655.1	Disease	CRC	-0.843038	0.265315	48	8	0.0027856	0.129017
India	split_15_after_fml_adj	Bifidobacterium adolescentis	GCA_018052665.1	Disease	CRC	-3.60643	0.95932	48	18	0.000520304	0.052464
India	split_15_after_fml_adj	Bifidobacterium adolescentis	GCA_018060145.1	Disease	CRC	-2.11129	0.751118	48	14	0.00747497	0.233915
India	split_17_before_fml_adj	Bifidobacterium adolescentis	GCA_018052665.1	Disease	CRC	-2.93626	0.903133	48	17	0.00223731	0.198463
India	split_17_before_fml_adj	Bifidobacterium adolescentis	GCA_018060145.1	Disease	CRC	-1.8699	0.596518	48	13	0.00309724	0.222411
India	split_17_after_fml_adj	Bifidobacterium adolescentis	GCA_018052665.1	Disease	CRC	-2.77022	0.933727	48	17	0.00494826	0.153372
India	split_17_after_fml_adj	Bifidobacterium adolescentis	GCA_018060145.1	Disease	CRC	-1.87525	0.620914	48	13	0.0042866	0.149412
India	split_18_after_fml_adj	Faecousia sp003525905	GCA_023402475.1	Disease	CRC	-1.16236	0.376445	48	9	0.00356672	0.153108
India	split_18_after_fml_adj	Faecousia sp003525905	GCA_934882015.1	Disease	CRC	-0.999677	0.381297	48	5	0.0121311	0.248265
India	split_18_after_fml_adj	Vescimonas sp900555735	GCA_900753835.1	Disease	CRC	-1.38765	0.519488	48	5	0.0107079	0.238555
India	split_18_after_fml_adj	Vescimonas sp900555735	GCA_958419845.1	Disease	CRC	2.01681	0.76043	48	5	0.0112359	0.244139
India	split_19_after_fml_adj	Bifidobacterium adolescentis	GCA_018052665.1	Disease	CRC	-2.5667	0.907828	48	17	0.00716103	0.243342
India	split_19_after_fml_adj	Bifidobacterium adolescentis	GCA_018060145.1	Disease	CRC	-1.76911	0.630344	48	12	0.00755904	0.244262
India	split_21_after_fml_adj	Bifidobacterium adolescentis	GCA_018052665.1	Disease	CRC	-2.56656	0.920219	48	16	0.00791119	0.219601
India	split_21_after_fml_adj	Bifidobacterium adolescentis	GCA_018060145.1	Disease	CRC	-1.94977	0.622029	48	13	0.00313677	0.154586
India	split_30_before_fml_adj	Faecalibacterium sp900539945	GCA_958417715.1	Disease	CRC	-1.69505	0.47677	48	7	0.000933085	0.200819
India	split_30_before_fml_adj	Faecalibacterium sp900539945	GCA_958432655.1	Disease	CRC	-1.17738	0.336234	48	9	0.00109141	0.200819
India	split_30_after_fml_adj	Faecalibacterium sp900539945	GCA_958417715.1	Disease	CRC	-1.81988	0.492342	48	7	0.000627504	0.144326
India	split_30_after_fml_adj	Faecalibacterium sp900539945	GCA_958432655.1	Disease	CRC	-1.24569	0.348895	48	9	0.000909205	0.159205
India	split_33_after_fml_adj	Bifidobacterium adolescentis	GCA_018052665.1	Disease	CRC	-2.20274	0.773045	48	15	0.00675739	0.207101
India	split_33_after_fml_adj	Bifidobacterium adolescentis	GCA_018060145.1	Disease	CRC	-2.0582	0.609772	48	13	0.00159665	0.0943737
India	split_37_after_fml_adj	Faecalibacterium sp900539945	GCA_958417715.1	Disease	CRC	-2.55163	0.444477	48	6	9.36785e-07	0.000880577
India	split_37_after_fml_adj	Faecalibacterium sp900539945	GCA_958432655.1	Disease	CRC	-1.25425	0.466204	48	8	0.0101988	0.222951
India	split_37_after_fml_adj	Bifidobacterium adolescentis	GCA_018052665.1	Disease	CRC	-2.98872	1.00096	48	17	0.00470196	0.140312
India	split_37_after_fml_adj	Bifidobacterium adolescentis	GCA_018060145.1	Disease	CRC	-2.49353	0.721236	48	14	0.00126242	0.0765599
India	split_39_before_fml_adj	Faecalibacterium sp900539945	GCA_958417715.1	Disease	CRC	-1.64337	0.478583	48	6	0.00132881	0.115459
India	split_39_before_fml_adj	Faecalibacterium sp900539945	GCA_958432655.1	Disease	CRC	-1.1627	0.315173	48	6	0.000628272	0.0998973
India	split_39_before_fml_adj	Bifidobacterium adolescentis	GCA_018052665.1	Disease	CRC	-2.87704	0.886604	48	17	0.00227658	0.157295
India	split_39_before_fml_adj	Bifidobacterium adolescentis	GCA_018060145.1	Disease	CRC	-1.89388	0.638571	48	12	0.00491127	0.247781
India	split_39_after_fml_adj	Gemmiger qucibialis	GCA_018054585.1	Disease	CRC	-2.95731	0.703062	48	24	0.000133237	0.0372112
India	split_39_after_fml_adj	Gemmiger qucibialis	GCA_958451095.1	Disease	CRC	-1.61019	0.589825	48	7	0.00921627	0.246819
India	split_39_after_fml_adj	Faecalibacterium sp900539945	GCA_934503175.1	Disease	CRC	-1.27547	0.455031	48	6	0.007629	0.223579
India	split_39_after_fml_adj	Faecalibacterium sp900539945	GCA_958417715.1	Disease	CRC	-1.68751	0.48473	48	6	0.0011778	0.103394
India	split_39_after_fml_adj	Faecalibacterium sp900539945	GCA_958432655.1	Disease	CRC	-1.18158	0.320435	48	6	0.000644336	0.0869239
India	split_39_after_fml_adj	Bifidobacterium adolescentis	GCA_018052665.1	Disease	CRC	-2.81396	0.900385	48	17	0.00321767	0.154598
India	split_39_after_fml_adj	Bifidobacterium adolescentis	GCA_018060145.1	Disease	CRC	-1.84769	0.648411	48	12	0.00675501	0.213001
India	split_40_after_fml_adj	Bifidobacterium adolescentis	GCA_018052665.1	Disease	CRC	-2.78244	0.823267	48	15	0.00157681	0.0895126
India	split_40_after_fml_adj	Bifidobacterium adolescentis	GCA_018060145.1	Disease	CRC	-1.86434	0.68299	48	15	0.00922292	0.233
India	split_41_after_fml_adj	Vescimonas sp900555735	GCA_900753835.1	Disease	CRC	-1.91661	0.494711	48	5	0.000368589	0.0633303
India	split_41_after_fml_adj	Vescimonas sp900555735	GCA_958419845.1	Disease	CRC	2.03168	0.718629	48	5	0.00716351	0.214333
India	split_41_after_fml_adj	Faecalibacterium sp900539945	GCA_934503175.1	Disease	CRC	-1.14253	0.434247	48	6	0.0118515	0.248944
India	split_41_after_fml_adj	Faecalibacterium sp900539945	GCA_958417715.1	Disease	CRC	-1.08897	0.380197	48	6	0.00649937	0.209478
India	split_42_after_fml_adj	Vescimonas sp900555735	GCA_900753835.1	Disease	CRC	-2.01432	0.545714	48	6	0.00063725	0.138779
India	split_42_after_fml_adj	Vescimonas sp900555735	GCA_958419845.1	Disease	CRC	2.16857	0.757517	48	5	0.00652514	0.241307
India	split_46_before_fml_adj	Faecousia sp003525905	GCA_023402475.1	Disease	CRC	-1.48663	0.407808	48	11	0.000715294	0.103575
India	split_46_before_fml_adj	Faecousia sp003525905	GCA_934882015.1	Disease	CRC	-1.16478	0.387524	48	5	0.00440958	0.22809
India	split_47_after_fml_adj	Gemmiger qucibialis	GCA_018054585.1	Disease	CRC	-2.22762	0.646145	48	21	0.00129832	0.0863882
India	split_47_after_fml_adj	Gemmiger qucibialis	GCA_958451095.1	Disease	CRC	-1.61671	0.576558	48	7	0.00760858	0.239325
India	split_57_before_fml_adj	Dialister succinatiphilus	GCA_958447605.1	Disease	CRC	-0.813056	0.26723	48	5	0.00398966	0.163195
India	split_57_before_fml_adj	Dialister succinatiphilus	GCF_958351955.1	Disease	CRC	-2.70549	0.820166	48	6	0.0019562	0.133158
India	split_57_before_fml_adj	Faecousia sp003525905	GCA_023402475.1	Disease	CRC	-1.28484	0.402156	48	11	0.00262003	0.136242
India	split_57_before_fml_adj	Faecousia sp003525905	GCA_934882015.1	Disease	CRC	-1.16375	0.370987	48	6	0.00307839	0.144097
India	split_57_after_fml_adj	Faecousia sp003525905	GCA_023402475.1	Disease	CRC	-1.36587	0.403432	48	11	0.00155059	0.0697656
India	split_57_after_fml_adj	Faecousia sp003525905	GCA_934882015.1	Disease	CRC	-1.10521	0.375135	48	6	0.00522999	0.120975
India	split_57_after_fml_adj	Faecalibacterium sp900539945	GCA_934503175.1	Disease	CRC	-1.36166	0.411251	48	5	0.00191669	0.0821128
India	split_57_after_fml_adj	Faecalibacterium sp900539945	GCA_958417715.1	Disease	CRC	-0.975464	0.371973	48	5	0.0121122	0.200277
India	split_57_after_fml_adj	Dialister succinatiphilus	GCA_958447605.1	Disease	CRC	-0.799022	0.27321	48	5	0.00553976	0.125813
India	split_57_after_fml_adj	Dialister succinatiphilus	GCF_958351955.1	Disease	CRC	-2.60823	0.833845	48	6	0.00319408	0.0912249
India	split_57_after_fml_adj	Faecalibacterium longum	GCA_018377455.1	Disease	CRC	-0.718243	0.272701	48	7	0.0117695	0.19634
India	split_57_after_fml_adj	Faecalibacterium longum	GCA_023400875.1	Disease	CRC	-1.34452	0.518911	48	9	0.0131022	0.209879
India	split_59_after_fml_adj	Bifidobacterium adolescentis	GCA_018052665.1	Disease	CRC	-2.32947	0.883324	48	14	0.0116704	0.242556
India	split_59_after_fml_adj	Bifidobacterium adolescentis	GCA_018060145.1	Disease	CRC	-2.09496	0.641374	48	14	0.00217368	0.117684
India	split_61_before_fml_adj	Faecalibacterium sp900539945	GCA_958417715.1	Disease	CRC	-1.38727	0.345778	48	5	0.000236185	0.0988586
India	split_61_before_fml_adj	Faecalibacterium sp900539945	GCA_958432655.1	Disease	CRC	-1.0251	0.329002	48	8	0.00326341	0.243535
India	split_61_after_fml_adj	Faecalibacterium sp900539945	GCA_958417715.1	Disease	CRC	-1.43206	0.353133	48	5	0.000212391	0.0661959
India	split_61_after_fml_adj	Faecalibacterium sp900539945	GCA_958432655.1	Disease	CRC	-1.02928	0.33808	48	8	0.0040128	0.164984
India	split_61_after_fml_adj	Vescimonas sp900555735	GCA_900753835.1	Disease	CRC	-1.8416	0.512517	48	5	0.000850368	0.08858
India	split_61_after_fml_adj	Vescimonas sp900555735	GCA_958419845.1	Disease	CRC	2.05135	0.718254	48	5	0.0066413	0.20667
India	split_66_after_fml_adj	Vescimonas sp900555735	GCA_900753835.1	Disease	CRC	-1.9106	0.502904	48	5	0.000461968	0.0659193
India	split_66_after_fml_adj	Vescimonas sp900555735	GCA_958419845.1	Disease	CRC	2.00871	0.729334	48	5	0.00865908	0.237268
India	split_67_before_fml_adj	Faecalibacterium sp900539945	GCA_958417715.1	Disease	CRC	-1.86396	0.472809	48	6	0.000292503	0.0533817
India	split_67_before_fml_adj	Faecalibacterium sp900539945	GCA_958432655.1	Disease	CRC	-1.38466	0.332158	48	8	0.000145368	0.0353729
India	split_67_after_fml_adj	Faecalibacterium sp900539945	GCA_958417715.1	Disease	CRC	-1.89176	0.477484	48	6	0.000282525	0.064451
India	split_67_after_fml_adj	Faecalibacterium sp900539945	GCA_958432655.1	Disease	CRC	-1.38629	0.337297	48	8	0.000179504	0.0477793
India	split_71_after_fml_adj	Bifidobacterium adolescentis	GCA_018052665.1	Disease	CRC	-3.38107	0.909631	48	17	0.000590292	0.0792959
India	split_71_after_fml_adj	Bifidobacterium adolescentis	GCA_018060145.1	Disease	CRC	-2.33335	0.749844	48	14	0.00333928	0.17559
India	split_72_after_fml_adj	Bifidobacterium adolescentis	GCA_018052665.1	Disease	CRC	-2.51039	0.902216	48	18	0.00804794	0.238819
India	split_72_after_fml_adj	Bifidobacterium adolescentis	GCA_018060145.1	Disease	CRC	-2.02679	0.708981	48	16	0.00659403	0.22339
India	split_74_before_fml_adj	Faecalibacterium sp900539945	GCA_958417715.1	Disease	CRC	-1.5019	0.469976	48	6	0.00261404	0.244162
India	split_74_before_fml_adj	Faecalibacterium sp900539945	GCA_958432655.1	Disease	CRC	-1.18636	0.351831	48	10	0.00158754	0.237506
India	split_74_after_fml_adj	Faecalibacterium sp900539945	GCA_958417715.1	Disease	CRC	-1.52913	0.477023	48	6	0.00257658	0.145726
India	split_74_after_fml_adj	Faecalibacterium sp900539945	GCA_958432655.1	Disease	CRC	-1.19546	0.358	48	10	0.00176929	0.125401
India	split_74_after_fml_adj	Bifidobacterium adolescentis	GCA_018052665.1	Disease	CRC	-2.66052	0.95819	48	20	0.00817106	0.219875
India	split_74_after_fml_adj	Bifidobacterium adolescentis	GCA_018060145.1	Disease	CRC	-1.97003	0.662375	48	14	0.00485168	0.174301
India	split_77_after_fml_adj	Bifidobacterium adolescentis	GCA_018052665.1	Disease	CRC	-2.09197	0.735036	48	17	0.00681699	0.168051
India	split_77_after_fml_adj	Bifidobacterium adolescentis	GCA_018060145.1	Disease	CRC	-1.67438	0.604965	48	13	0.00836093	0.194766
India	split_84_after_fml_adj	Bifidobacterium adolescentis	GCA_018052665.1	Disease	CRC	-2.65931	0.953374	48	17	0.00790516	0.224185
India	split_84_after_fml_adj	Bifidobacterium adolescentis	GCA_018060145.1	Disease	CRC	-2.169	0.663536	48	13	0.00215852	0.114418
India	split_90_after_fml_adj	Bifidobacterium adolescentis	GCA_018052665.1	Disease	CRC	-2.65669	0.859986	48	17	0.00355227	0.160296
India	split_90_after_fml_adj	Bifidobacterium adolescentis	GCA_018060145.1	Disease	CRC	-1.61603	0.592429	48	13	0.00926717	0.246009
India	split_96_after_fml_adj	Faecalibacterium sp900539945	GCA_934503175.1	Disease	CRC	-1.17027	0.42095	48	6	0.00809821	0.245839
India	split_96_after_fml_adj	Faecalibacterium sp900539945	GCA_958417715.1	Disease	CRC	-0.839662	0.274468	48	5	0.00385521	0.184542
India	split_97_before_fml_adj	Mitsuokella jalaludinii	GCA_023450075.1	Disease	CRC	-3.6505	0.779697	48	13	2.84782e-05	0.0138594
India	split_97_before_fml_adj	Mitsuokella jalaludinii	GCF_020539255.1	Disease	CRC	-1.27985	0.43132	48	8	0.00489184	0.193029
India	split_97_before_fml_adj	Faecousia sp003525905	GCA_023402475.1	Disease	CRC	-1.39721	0.425883	48	8	0.00205836	0.173582
India	split_97_before_fml_adj	Faecousia sp003525905	GCA_934882015.1	Disease	CRC	-1.37917	0.422158	48	7	0.00214006	0.173582
India	split_97_before_fml_adj	Dialister succinatiphilus	GCA_958447605.1	Disease	CRC	-0.885701	0.294533	48	5	0.00439253	0.183769
India	split_97_before_fml_adj	Dialister succinatiphilus	GCF_958351955.1	Disease	CRC	-2.65931	0.848799	48	5	0.00311158	0.176606
India	split_97_after_fml_adj	Mitsuokella jalaludinii	GCA_023450075.1	Disease	CRC	-3.64899	0.79822	48	13	4.22531e-05	0.025704
India	split_97_after_fml_adj	Mitsuokella jalaludinii	GCF_020539255.1	Disease	CRC	-1.28791	0.441492	48	8	0.00564999	0.187477
India	split_97_after_fml_adj	Faecousia sp003525905	GCA_023402475.1	Disease	CRC	-1.45498	0.432047	48	8	0.00163218	0.116972
India	split_97_after_fml_adj	Faecousia sp003525905	GCA_934882015.1	Disease	CRC	-1.35457	0.431467	48	7	0.00309467	0.148463
India	split_97_after_fml_adj	Dialister succinatiphilus	GCA_958447605.1	Disease	CRC	-0.859981	0.3004	48	5	0.00652417	0.208888
India	split_97_after_fml_adj	Dialister succinatiphilus	GCF_958351955.1	Disease	CRC	-2.6286	0.868406	48	5	0.00420866	0.162363
India	split_98_before_fml_adj	Faecalibacterium sp900539945	GCA_934503175.1	Disease	CRC	-1.23338	0.400222	48	5	0.00358388	0.219174
India	split_98_before_fml_adj	Faecalibacterium sp900539945	GCA_958417715.1	Disease	CRC	-1.40084	0.358258	48	6	0.000322667	0.0787307
India	split_98_after_fml_adj	Faecalibacterium sp900539945	GCA_934503175.1	Disease	CRC	-1.14887	0.400303	48	5	0.00640155	0.168855
India	split_98_after_fml_adj	Faecalibacterium sp900539945	GCA_958417715.1	Disease	CRC	-1.44357	0.364023	48	6	0.000279391	0.0319554
India	split_99_before_fml_adj	Faecalibacterium sp900539945	GCA_958417715.1	Disease	CRC	-1.46111	0.409291	48	5	0.00089401	0.125353
India	split_99_before_fml_adj	Faecalibacterium sp900539945	GCA_958432655.1	Disease	CRC	-1.15889	0.341114	48	9	0.00147595	0.144025
India	split_99_after_fml_adj	Faecalibacterium sp900539945	GCA_958417715.1	Disease	CRC	-1.49174	0.413676	48	5	0.000819008	0.0644596
India	split_99_after_fml_adj	Faecalibacterium sp900539945	GCA_958432655.1	Disease	CRC	-1.16117	0.346927	48	9	0.00173082	0.0827685
Italy	split_9_after_fml_adj	Gemmiger qucibialis	GCA_018054585.1	Disease	CRC	-1.59194	0.520562	86	74	0.00302873	0.230766
Italy	split_9_after_fml_adj	Gemmiger qucibialis	GCA_958347455.1	Disease	CRC	-2.35075	0.605856	86	62	0.000213375	0.0453508
Italy	split_18_before_fml_adj	Gemmiger qucibialis	GCA_018054585.1	Disease	CRC	-1.45566	0.49369	86	73	0.00417104	0.196536
Italy	split_18_before_fml_adj	Gemmiger qucibialis	GCA_958347455.1	Disease	CRC	-2.40071	0.540625	86	64	2.81003e-05	0.00915131
Italy	split_18_before_fml_adj	Lachnospira eligens_A	GCA_023445505.1	Disease	CRC	-2.23563	0.785782	86	51	0.0056205	0.233085
Italy	split_18_before_fml_adj	Lachnospira eligens_A	GCA_958438475.1	Disease	CRC	-2.31817	0.767591	86	38	0.00337991	0.187412
Italy	split_29_before_fml_adj	Gemmiger qucibialis	GCA_018054585.1	Disease	CRC	-1.433	0.459007	86	77	0.00249094	0.154821
Italy	split_29_before_fml_adj	Gemmiger qucibialis	GCA_958347455.1	Disease	CRC	-2.40358	0.57023	86	64	6.44786e-05	0.019057
Italy	split_29_after_fml_adj	Gemmiger qucibialis	GCA_018054585.1	Disease	CRC	-1.51782	0.463405	86	77	0.00156112	0.136598
Italy	split_29_after_fml_adj	Gemmiger qucibialis	GCA_958347455.1	Disease	CRC	-2.52219	0.57434	86	64	3.41484e-05	0.0126159
Italy	split_33_before_fml_adj	Bacteroides fragilis	GCA_002320205.1	Disease	CRC	1.7035	0.563197	86	15	0.0033339	0.192413
Italy	split_33_before_fml_adj	Bacteroides fragilis	GCA_019419195.1	Disease	CRC	1.09011	0.341594	86	10	0.00201653	0.148048
Italy	split_33_after_fml_adj	Bacteroides fragilis	GCA_002320205.1	Disease	CRC	1.76086	0.57689	86	15	0.00308147	0.175556
Italy	split_33_after_fml_adj	Bacteroides fragilis	GCA_019419195.1	Disease	CRC	1.08608	0.350458	86	10	0.0026793	0.175395
Italy	split_41_before_fml_adj	Gemmiger qucibialis	GCA_018054585.1	Disease	CRC	-1.72165	0.475286	86	72	0.000507717	0.0695572
Italy	split_41_before_fml_adj	Gemmiger qucibialis	GCA_958347455.1	Disease	CRC	-2.63912	0.532501	86	61	3.878e-06	0.00151796
Italy	split_41_after_fml_adj	Gemmiger qucibialis	GCA_018054585.1	Disease	CRC	-1.75302	0.48529	86	72	0.000528162	0.0822252
Italy	split_41_after_fml_adj	Gemmiger qucibialis	GCA_958347455.1	Disease	CRC	-2.7441	0.540006	86	61	2.40244e-06	0.00117548
Italy	split_45_before_fml_adj	Agathobaculum hominis	GCA_958348215.1	Disease	CRC	-0.921749	0.334979	86	12	0.00731405	0.241099
Italy	split_45_before_fml_adj	Agathobaculum hominis	GCA_958409605.1	Disease	CRC	-1.09988	0.364082	86	15	0.0033709	0.174015
Italy	split_46_before_fml_adj	Gemmiger qucibialis	GCA_018054585.1	Disease	CRC	-1.38644	0.45982	86	76	0.00342905	0.209705
Italy	split_46_before_fml_adj	Gemmiger qucibialis	GCA_958347455.1	Disease	CRC	-2.21698	0.54267	86	64	0.000102867	0.0217761
Italy	split_46_after_fml_adj	Gemmiger qucibialis	GCA_018054585.1	Disease	CRC	-1.41358	0.46718	86	76	0.00333457	0.214811
Italy	split_46_after_fml_adj	Gemmiger qucibialis	GCA_958347455.1	Disease	CRC	-2.29959	0.548234	86	64	7.01856e-05	0.0241439
Italy	split_47_before_fml_adj	Gemmiger qucibialis	GCA_018054585.1	Disease	CRC	-1.51505	0.496288	86	73	0.00306671	0.159228
Italy	split_47_before_fml_adj	Gemmiger qucibialis	GCA_958347455.1	Disease	CRC	-2.31356	0.576988	86	63	0.000134523	0.0280886
Italy	split_47_after_fml_adj	Gemmiger qucibialis	GCA_018054585.1	Disease	CRC	-1.59593	0.508611	86	73	0.00238299	0.167823
Italy	split_47_after_fml_adj	Gemmiger qucibialis	GCA_958347455.1	Disease	CRC	-2.37694	0.592499	86	63	0.000134766	0.0371729
Italy	split_51_after_fml_adj	Gemmiger qucibialis	GCA_018054585.1	Disease	CRC	-1.35523	0.493541	86	74	0.00745027	0.233329
Italy	split_51_after_fml_adj	Gemmiger qucibialis	GCA_958347455.1	Disease	CRC	-1.92257	0.545627	86	64	0.000707066	0.0624575
Italy	split_53_before_fml_adj	Gemmiger qucibialis	GCA_018054585.1	Disease	CRC	-1.49943	0.514169	86	72	0.00458185	0.216178
Italy	split_53_before_fml_adj	Gemmiger qucibialis	GCA_958347455.1	Disease	CRC	-2.14648	0.601018	86	61	0.000600939	0.0864276
Italy	split_53_after_fml_adj	Gemmiger qucibialis	GCA_018054585.1	Disease	CRC	-1.50982	0.519755	86	72	0.00474874	0.227086
Italy	split_53_after_fml_adj	Gemmiger qucibialis	GCA_958347455.1	Disease	CRC	-2.20339	0.604248	86	61	0.000471491	0.0625197
Italy	split_63_before_fml_adj	Gemmiger qucibialis	GCA_018054585.1	Disease	CRC	-1.3992	0.469604	86	75	0.00380923	0.220935
Italy	split_63_before_fml_adj	Gemmiger qucibialis	GCA_958347455.1	Disease	CRC	-2.09102	0.546557	86	64	0.000255256	0.0413267
Italy	split_63_after_fml_adj	Gemmiger qucibialis	GCA_018054585.1	Disease	CRC	-1.40632	0.472647	86	75	0.00386814	0.22632
Italy	split_63_after_fml_adj	Gemmiger qucibialis	GCA_958347455.1	Disease	CRC	-2.11013	0.548366	86	64	0.000238293	0.0451946
Italy	split_72_before_fml_adj	Gemmiger qucibialis	GCA_018054585.1	Disease	CRC	-1.3301	0.47874	86	74	0.00678843	0.232209
Italy	split_72_before_fml_adj	Gemmiger qucibialis	GCA_958347455.1	Disease	CRC	-2.0389	0.545955	86	65	0.000348434	0.0504035
Italy	split_73_before_fml_adj	Gemmiger qucibialis	GCA_018054585.1	Disease	CRC	-1.34466	0.498319	86	72	0.0084771	0.23312
Italy	split_73_before_fml_adj	Gemmiger qucibialis	GCA_958347455.1	Disease	CRC	-1.8698	0.563439	86	64	0.00135735	0.096849
Italy	split_83_before_fml_adj	Gemmiger qucibialis	GCA_018054585.1	Disease	CRC	-1.3236	0.492865	86	71	0.00878231	0.239811
Italy	split_83_before_fml_adj	Gemmiger qucibialis	GCA_958347455.1	Disease	CRC	-1.75368	0.580599	86	60	0.00337586	0.159381
Italy	split_84_before_fml_adj	Gemmiger qucibialis	GCA_018054585.1	Disease	CRC	-1.33099	0.483381	86	73	0.00727667	0.222202
Italy	split_84_before_fml_adj	Gemmiger qucibialis	GCA_958347455.1	Disease	CRC	-2.10973	0.570935	86	60	0.000397902	0.0483393
Italy	split_84_after_fml_adj	Gemmiger qucibialis	GCA_018054585.1	Disease	CRC	-1.4303	0.487143	86	73	0.00433839	0.193635
Italy	split_84_after_fml_adj	Gemmiger qucibialis	GCA_958347455.1	Disease	CRC	-2.25791	0.571672	86	60	0.000167539	0.0317362
France	split_1_after_fml_adj	Streptococcus salivarius_D	GCA_905370295.1	Disease	CRC	-1.80096	0.564486	88	23	0.00201347	0.22257
France	split_1_after_fml_adj	Streptococcus salivarius_D	GCA_958346905.1	Disease	CRC	-1.7339	0.526963	88	31	0.00147638	0.20128
Japan	split_1_before_fml_adj	Roseburia inulinivorans	GCA_959020405.1	Disease	CRC	-0.950374	0.309625	406	78	0.0022904	0.0885012
Japan	split_1_before_fml_adj	Roseburia inulinivorans	GCF_001405535.1	Disease	CRC	0.447541	0.171175	406	54	0.0092718	0.18945
Japan	split_1_after_fml_adj	Roseburia inulinivorans	GCA_959020405.1	Disease	CRC	-0.95218	0.309773	406	78	0.00225832	0.0419526
Japan	split_1_after_fml_adj	Roseburia inulinivorans	GCF_001405535.1	Disease	CRC	0.44273	0.168199	406	54	0.00881218	0.108579
Japan	split_2_before_fml_adj	Roseburia inulinivorans	GCA_030839265.1	Disease	CRC	-0.720324	0.300908	406	75	0.017132	0.230079
Japan	split_2_before_fml_adj	Roseburia inulinivorans	GCF_001405535.1	Disease	CRC	0.622996	0.206945	406	53	0.00277354	0.104416
Japan	split_2_after_fml_adj	Roseburia inulinivorans	GCA_030839265.1	Disease	CRC	-0.72656	0.302459	406	75	0.0167531	0.156081
Japan	split_2_after_fml_adj	Roseburia inulinivorans	GCF_001405535.1	Disease	CRC	0.584511	0.206894	406	53	0.00496228	0.0755704
Japan	split_2_after_fml_adj	Choladousia sp902363135	GCA_905196855.1	Disease	CRC	0.251633	0.117278	406	42	0.0325063	0.223539
Japan	split_2_after_fml_adj	Choladousia sp902363135	GCA_948443295.1	Disease	CRC	0.285586	0.131524	406	55	0.0304912	0.216506
Japan	split_4_before_fml_adj	Dorea formicigenerans	GCA_028725805.1	Disease	CRC	-0.357945	0.119124	406	48	0.00282433	0.12196
Japan	split_4_before_fml_adj	Dorea formicigenerans	GCA_959017755.1	Disease	CRC	0.347856	0.135323	406	48	0.0105131	0.204616
Japan	split_4_before_fml_adj	Roseburia inulinivorans	GCA_030839265.1	Disease	CRC	-0.731865	0.290777	406	71	0.0122275	0.223122
Japan	split_4_before_fml_adj	Roseburia inulinivorans	GCF_001405535.1	Disease	CRC	0.55043	0.207547	406	51	0.00831723	0.200042
Japan	split_4_after_fml_adj	Dorea formicigenerans	GCA_028725805.1	Disease	CRC	-0.368238	0.119756	406	48	0.00225024	0.049947
Japan	split_4_after_fml_adj	Dorea formicigenerans	GCA_959017755.1	Disease	CRC	0.327556	0.135785	406	48	0.0163009	0.157841
Japan	split_4_after_fml_adj	Agathobacter faecis	GCA_958442515.1	Disease	CRC	-0.66822	0.279178	406	74	0.0171472	0.16225
Japan	split_4_after_fml_adj	Agathobacter faecis	GCA_958453505.1	Disease	CRC	-0.576646	0.22526	406	84	0.0108364	0.128042
Japan	split_4_after_fml_adj	Roseburia inulinivorans	GCA_030839265.1	Disease	CRC	-0.736766	0.292583	406	71	0.0121869	0.134578
Japan	split_4_after_fml_adj	Roseburia inulinivorans	GCF_001405535.1	Disease	CRC	0.498136	0.207183	406	51	0.0166562	0.160155
Japan	split_4_after_fml_adj	Faecalibacterium prausnitzii_D	GCA_018063785.1	Disease	CRC	-0.934693	0.374254	406	270	0.0129087	0.138725
Japan	split_4_after_fml_adj	Faecalibacterium prausnitzii_D	GCA_958407035.1	Disease	CRC	-0.458207	0.193989	406	89	0.0186539	0.173375
Japan	split_6_after_fml_adj	Agathobacter faecis	GCA_958442515.1	Disease	CRC	-0.666737	0.277873	406	72	0.0168774	0.162095
Japan	split_6_after_fml_adj	Agathobacter faecis	GCA_958453505.1	Disease	CRC	-0.554481	0.245526	406	83	0.0244628	0.201675
Japan	split_7_after_fml_adj	Faecalibacterium prausnitzii_D	GCA_018063785.1	Disease	CRC	-0.860528	0.368748	406	272	0.0201087	0.176405
Japan	split_7_after_fml_adj	Faecalibacterium prausnitzii_D	GCA_958407035.1	Disease	CRC	-0.544374	0.253371	406	97	0.0322715	0.229297
Japan	split_8_after_fml_adj	Choladousia sp902363135	GCA_905196855.1	Disease	CRC	0.33398	0.141145	406	45	0.0184467	0.197644
Japan	split_8_after_fml_adj	Choladousia sp902363135	GCA_948443295.1	Disease	CRC	0.307176	0.126342	406	52	0.0154832	0.176639
Japan	split_9_before_fml_adj	Choladousia sp902363135	GCA_905196855.1	Disease	CRC	0.386854	0.148941	406	51	0.00973987	0.24811
Japan	split_9_before_fml_adj	Choladousia sp902363135	GCA_948443295.1	Disease	CRC	0.368013	0.12542	406	51	0.00353584	0.175523
Japan	split_9_after_fml_adj	Choladousia sp902363135	GCA_905196855.1	Disease	CRC	0.39004	0.14893	406	51	0.00915545	0.129772
Japan	split_9_after_fml_adj	Choladousia sp902363135	GCA_948443295.1	Disease	CRC	0.363529	0.12507	406	51	0.00385705	0.0751957
Japan	split_9_after_fml_adj	Agathobacter faecis	GCA_958442515.1	Disease	CRC	-0.725859	0.270065	406	70	0.00749448	0.114067
Japan	split_9_after_fml_adj	Agathobacter faecis	GCA_958453505.1	Disease	CRC	-0.563719	0.247166	406	85	0.0230893	0.206185
Japan	split_9_after_fml_adj	Hominilimicola fabiformis	GCA_958423835.1	Disease	CRC	-0.60679	0.236427	406	121	0.0106362	0.13976
Japan	split_9_after_fml_adj	Hominilimicola fabiformis	GCA_958449625.1	Disease	CRC	-0.619627	0.268205	406	129	0.0213809	0.198244
Japan	split_9_after_fml_adj	Dorea formicigenerans	GCA_028725805.1	Disease	CRC	-0.257943	0.114425	406	45	0.0247201	0.215999
Japan	split_9_after_fml_adj	Dorea formicigenerans	GCF_003437395.1	Disease	CRC	0.324946	0.136282	406	51	0.0175737	0.180205
Japan	split_10_after_fml_adj	Hominilimicola fabiformis	GCA_958423835.1	Disease	CRC	-0.650477	0.259422	406	135	0.0125573	0.155906
Japan	split_10_after_fml_adj	Hominilimicola fabiformis	GCA_958449625.1	Disease	CRC	-0.649082	0.275188	406	133	0.0188198	0.197331
Japan	split_12_after_fml_adj	Roseburia inulinivorans	GCA_030839265.1	Disease	CRC	-0.942807	0.284908	406	70	0.00102056	0.0280383
Japan	split_12_after_fml_adj	Roseburia inulinivorans	GCF_001405535.1	Disease	CRC	0.379191	0.166658	406	47	0.0234186	0.212401
Japan	split_13_before_fml_adj	Dorea formicigenerans	GCA_028725805.1	Disease	CRC	-0.307596	0.111658	406	43	0.00614007	0.147362
Japan	split_13_before_fml_adj	Dorea formicigenerans	GCA_959017755.1	Disease	CRC	0.367939	0.142809	406	56	0.0103391	0.199161
Japan	split_13_after_fml_adj	Dorea formicigenerans	GCA_028725805.1	Disease	CRC	-0.311365	0.111876	406	43	0.00563886	0.0814763
Japan	split_13_after_fml_adj	Dorea formicigenerans	GCA_959017755.1	Disease	CRC	0.353746	0.142469	406	56	0.0134382	0.141646
Japan	split_14_after_fml_adj	Dorea formicigenerans	GCA_028725805.1	Disease	CRC	-0.379758	0.115814	406	44	0.00113281	0.0333117
Japan	split_14_after_fml_adj	Dorea formicigenerans	GCA_959017755.1	Disease	CRC	0.331058	0.139334	406	53	0.0179715	0.185782
Japan	split_15_after_fml_adj	Dorea formicigenerans	GCA_028725805.1	Disease	CRC	-0.40263	0.110865	406	43	0.000318153	0.0133193
Japan	split_15_after_fml_adj	Dorea formicigenerans	GCA_959017755.1	Disease	CRC	0.320468	0.134721	406	49	0.0178396	0.182837
Japan	split_15_after_fml_adj	Agathobacter faecis	GCA_958442515.1	Disease	CRC	-0.717085	0.25833	406	69	0.00576441	0.0995671
Japan	split_15_after_fml_adj	Agathobacter faecis	GCA_958453505.1	Disease	CRC	-0.577717	0.259664	406	93	0.0266474	0.226966
Japan	split_16_before_fml_adj	Roseburia inulinivorans	GCA_030839265.1	Disease	CRC	-0.78823	0.30404	406	77	0.00987572	0.217715
Japan	split_16_before_fml_adj	Roseburia inulinivorans	GCF_001405535.1	Disease	CRC	0.496961	0.171848	406	51	0.00403805	0.145071
Japan	split_16_after_fml_adj	Roseburia inulinivorans	GCA_030839265.1	Disease	CRC	-0.787956	0.30479	406	77	0.010084	0.127364
Japan	split_16_after_fml_adj	Roseburia inulinivorans	GCF_001405535.1	Disease	CRC	0.473282	0.17059	406	51	0.00578975	0.0917657
Japan	split_17_after_fml_adj	Choladousia sp902363135	GCA_905196855.1	Disease	CRC	0.37768	0.122669	406	44	0.00222115	0.0494618
Japan	split_17_after_fml_adj	Choladousia sp902363135	GCA_948443295.1	Disease	CRC	0.28037	0.126151	406	51	0.0268083	0.222324
Japan	split_17_after_fml_adj	Dorea formicigenerans	GCA_028725805.1	Disease	CRC	-0.223733	0.100617	406	42	0.0267336	0.222324
Japan	split_17_after_fml_adj	Dorea formicigenerans	GCF_003437395.1	Disease	CRC	0.302081	0.141079	406	50	0.0328603	0.244624
Japan	split_18_before_fml_adj	Dorea formicigenerans	GCA_028725805.1	Disease	CRC	-0.408866	0.118082	406	48	0.000592657	0.0610124
Japan	split_18_before_fml_adj	Dorea formicigenerans	GCA_959017755.1	Disease	CRC	0.393414	0.127428	406	44	0.00215994	0.114253
Japan	split_18_after_fml_adj	Dorea formicigenerans	GCA_028725805.1	Disease	CRC	-0.408803	0.118285	406	48	0.000606788	0.0215014
Japan	split_18_after_fml_adj	Dorea formicigenerans	GCA_959017755.1	Disease	CRC	0.385028	0.126911	406	44	0.00257204	0.0556517
Japan	split_19_after_fml_adj	Roseburia inulinivorans	GCA_030839265.1	Disease	CRC	-0.833315	0.299063	406	78	0.00558309	0.0905104
Japan	split_19_after_fml_adj	Roseburia inulinivorans	GCF_001405535.1	Disease	CRC	0.364812	0.15763	406	47	0.0211536	0.198531
Japan	split_20_after_fml_adj	Dorea formicigenerans	GCA_028725805.1	Disease	CRC	-0.255314	0.112428	406	41	0.0236831	0.211043
Japan	split_20_after_fml_adj	Dorea formicigenerans	GCA_959017755.1	Disease	CRC	0.377762	0.130948	406	46	0.00412811	0.0762112
Japan	split_21_before_fml_adj	Dorea formicigenerans	GCA_028725805.1	Disease	CRC	-0.335322	0.109777	406	43	0.0024043	0.134091
Japan	split_21_before_fml_adj	Dorea formicigenerans	GCA_959017755.1	Disease	CRC	0.367539	0.141151	406	51	0.00955994	0.207987
Japan	split_21_after_fml_adj	Dorea formicigenerans	GCA_028725805.1	Disease	CRC	-0.339944	0.110212	406	43	0.00218087	0.0468645
Japan	split_21_after_fml_adj	Dorea formicigenerans	GCA_959017755.1	Disease	CRC	0.352878	0.141451	406	51	0.0130085	0.1417
Japan	split_21_after_fml_adj	Roseburia inulinivorans	GCA_030839265.1	Disease	CRC	-0.613165	0.292191	406	69	0.0364868	0.24636
Japan	split_21_after_fml_adj	Roseburia inulinivorans	GCF_001405535.1	Disease	CRC	0.468035	0.205412	406	52	0.0232221	0.194866
Japan	split_23_after_fml_adj	Agathobacter faecis	GCA_958442515.1	Disease	CRC	-0.649042	0.277349	406	72	0.0197663	0.186853
Japan	split_23_after_fml_adj	Agathobacter faecis	GCA_958453505.1	Disease	CRC	-0.56303	0.253503	406	90	0.0269105	0.22707
Japan	split_24_after_fml_adj	Dorea formicigenerans	GCA_028725805.1	Disease	CRC	-0.28571	0.109474	406	42	0.00939809	0.117476
Japan	split_24_after_fml_adj	Dorea formicigenerans	GCA_959017755.1	Disease	CRC	0.297609	0.135384	406	49	0.0285026	0.221012
Japan	split_24_after_fml_adj	Agathobacter faecis	GCA_958442515.1	Disease	CRC	-0.679357	0.263982	406	69	0.010427	0.12289
Japan	split_24_after_fml_adj	Agathobacter faecis	GCA_958453505.1	Disease	CRC	-0.565716	0.249853	406	89	0.0240968	0.207166
Japan	split_25_before_fml_adj	Roseburia inulinivorans	GCA_030839265.1	Disease	CRC	-0.776157	0.2838	406	71	0.00651716	0.213328
Japan	split_25_before_fml_adj	Roseburia inulinivorans	GCF_001405535.1	Disease	CRC	0.586593	0.208144	406	55	0.0050684	0.20315
Japan	split_25_after_fml_adj	Roseburia inulinivorans	GCA_030839265.1	Disease	CRC	-0.781762	0.284757	406	71	0.00631687	0.105496
Japan	split_25_after_fml_adj	Roseburia inulinivorans	GCF_001405535.1	Disease	CRC	0.549395	0.206997	406	55	0.00826877	0.119411
Japan	split_25_after_fml_adj	Dorea formicigenerans	GCA_028725805.1	Disease	CRC	-0.286612	0.115439	406	46	0.013445	0.157052
Japan	split_25_after_fml_adj	Dorea formicigenerans	GCA_959017755.1	Disease	CRC	0.358527	0.130738	406	45	0.00637437	0.105737
Japan	split_26_after_fml_adj	Hominilimicola fabiformis	GCA_958423835.1	Disease	CRC	-0.570348	0.252834	406	124	0.0246214	0.209107
Japan	split_26_after_fml_adj	Hominilimicola fabiformis	GCA_958449625.1	Disease	CRC	-0.654008	0.268916	406	128	0.0154528	0.160693
Japan	split_27_after_fml_adj	Choladousia sp902363135	GCA_905196855.1	Disease	CRC	0.461927	0.144048	406	47	0.00145034	0.0408962
Japan	split_27_after_fml_adj	Choladousia sp902363135	GCA_948443295.1	Disease	CRC	0.272133	0.12388	406	52	0.0286122	0.231696
Japan	split_28_after_fml_adj	Dorea formicigenerans	GCA_028725805.1	Disease	CRC	-0.357078	0.11429	406	45	0.0019121	0.0465785
Japan	split_28_after_fml_adj	Dorea formicigenerans	GCA_959017755.1	Disease	CRC	0.285578	0.127548	406	45	0.0257061	0.234159
Japan	split_28_after_fml_adj	Dorea formicigenerans	GCF_003437395.1	Disease	CRC	0.306505	0.133196	406	51	0.0218965	0.215101
Japan	split_28_after_fml_adj	Agathobacter faecis	GCA_958442515.1	Disease	CRC	-0.640671	0.273973	406	76	0.0198559	0.205534
Japan	split_28_after_fml_adj	Agathobacter faecis	GCA_958453505.1	Disease	CRC	-0.537761	0.23475	406	87	0.0224955	0.216711
Japan	split_29_after_fml_adj	Roseburia inulinivorans	GCA_030839265.1	Disease	CRC	-0.679646	0.30799	406	75	0.0279015	0.221226
Japan	split_29_after_fml_adj	Roseburia inulinivorans	GCF_001405535.1	Disease	CRC	0.464662	0.204051	406	52	0.0233022	0.207508
Japan	split_30_after_fml_adj	Choladousia sp902363135	GCA_905196855.1	Disease	CRC	0.347607	0.11989	406	46	0.00394508	0.0795536
Japan	split_30_after_fml_adj	Choladousia sp902363135	GCA_948443295.1	Disease	CRC	0.27527	0.121987	406	51	0.0245753	0.227136
Japan	split_30_after_fml_adj	Dorea formicigenerans	GCA_028725805.1	Disease	CRC	-0.293151	0.114974	406	45	0.0111534	0.14779
Japan	split_30_after_fml_adj	Dorea formicigenerans	GCA_959017755.1	Disease	CRC	0.329951	0.131502	406	47	0.0124985	0.158836
Japan	split_31_after_fml_adj	Roseburia inulinivorans	GCA_030839265.1	Disease	CRC	-0.846448	0.304172	406	77	0.00564474	0.0897855
Japan	split_31_after_fml_adj	Roseburia inulinivorans	GCF_001405535.1	Disease	CRC	0.469525	0.199754	406	52	0.019232	0.175731
Japan	split_32_after_fml_adj	Roseburia inulinivorans	GCA_030839265.1	Disease	CRC	-0.772331	0.301323	406	76	0.010738	0.137176
Japan	split_32_after_fml_adj	Roseburia inulinivorans	GCF_001405535.1	Disease	CRC	0.49577	0.209264	406	52	0.018305	0.18307
Japan	split_32_after_fml_adj	Faecalibacterium prausnitzii_D	GCA_018063785.1	Disease	CRC	-0.93444	0.368755	406	271	0.0116562	0.145108
Japan	split_32_after_fml_adj	Faecalibacterium prausnitzii_D	GCA_958407035.1	Disease	CRC	-0.585123	0.256701	406	96	0.0231698	0.203968
Japan	split_33_after_fml_adj	Bilophila wadsworthia	GCA_023439145.1	Disease	CRC	1.02462	0.285561	406	226	0.000374385	0.0158145
Japan	split_33_after_fml_adj	Bilophila wadsworthia	GCA_026168665.1	Disease	CRC	0.666224	0.275819	406	176	0.0161635	0.187704
Japan	split_33_after_fml_adj	Dorea formicigenerans	GCA_028725805.1	Disease	CRC	-0.2809	0.114772	406	46	0.0148156	0.177065
Japan	split_33_after_fml_adj	Dorea formicigenerans	GCF_003437395.1	Disease	CRC	0.314523	0.125266	406	44	0.012438	0.160079
Japan	split_33_after_fml_adj	Choladousia sp902363135	GCA_905196855.1	Disease	CRC	0.328719	0.140524	406	45	0.0198144	0.20378
Japan	split_33_after_fml_adj	Choladousia sp902363135	GCA_948443295.1	Disease	CRC	0.290914	0.128382	406	50	0.0239845	0.224283
Japan	split_35_before_fml_adj	Roseburia inulinivorans	GCA_030839265.1	Disease	CRC	-0.752589	0.290553	406	75	0.00994156	0.209637
Japan	split_35_before_fml_adj	Roseburia inulinivorans	GCF_001405535.1	Disease	CRC	0.655847	0.203504	406	52	0.00137334	0.077056
Japan	split_35_after_fml_adj	Roseburia inulinivorans	GCA_030839265.1	Disease	CRC	-0.770163	0.291159	406	75	0.00848687	0.122797
Japan	split_35_after_fml_adj	Roseburia inulinivorans	GCF_001405535.1	Disease	CRC	0.633611	0.203397	406	52	0.00197105	0.0525253
Japan	split_35_after_fml_adj	Fimenecus sp000432435	GCA_000432435.1	Disease	CRC	0.627794	0.28912	406	51	0.0304888	0.243208
Japan	split_35_after_fml_adj	Fimenecus sp000432435	GCA_958371595.1	Disease	CRC	-0.658396	0.286506	406	52	0.0220761	0.207341
Japan	split_36_before_fml_adj	Dorea formicigenerans	GCA_028725805.1	Disease	CRC	-0.352267	0.116822	406	47	0.00272961	0.104633
Japan	split_36_before_fml_adj	Dorea formicigenerans	GCA_959017755.1	Disease	CRC	0.347773	0.140889	406	52	0.0139876	0.242103
Japan	split_36_after_fml_adj	Dorea formicigenerans	GCA_028725805.1	Disease	CRC	-0.35478	0.116942	406	47	0.00257229	0.0496881
Japan	split_36_after_fml_adj	Dorea formicigenerans	GCA_959017755.1	Disease	CRC	0.33869	0.140284	406	52	0.016213	0.157497
Japan	split_38_after_fml_adj	Dorea formicigenerans	GCA_028725805.1	Disease	CRC	-0.30529	0.111184	406	44	0.00630859	0.0996422
Japan	split_38_after_fml_adj	Dorea formicigenerans	GCA_959017755.1	Disease	CRC	0.290186	0.133907	406	49	0.0308184	0.247481
Japan	split_39_before_fml_adj	Dorea formicigenerans	GCA_028725805.1	Disease	CRC	-0.285757	0.113118	406	42	0.0119154	0.231904
Japan	split_39_before_fml_adj	Dorea formicigenerans	GCA_959017755.1	Disease	CRC	0.35292	0.135142	406	53	0.00935337	0.217708
Japan	split_39_after_fml_adj	Dorea formicigenerans	GCA_028725805.1	Disease	CRC	-0.285686	0.113292	406	42	0.012067	0.148925
Japan	split_39_after_fml_adj	Dorea formicigenerans	GCA_959017755.1	Disease	CRC	0.346399	0.134652	406	53	0.0104552	0.137055
Japan	split_40_after_fml_adj	Gemmiger qucibialis	GCA_018054585.1	Disease	CRC	-0.806145	0.331013	406	231	0.0153118	0.18169
Japan	split_40_after_fml_adj	Gemmiger qucibialis	GCA_958451095.1	Disease	CRC	-0.953354	0.274039	406	148	0.000558823	0.0213212
Japan	split_40_after_fml_adj	Dorea formicigenerans	GCA_028725805.1	Disease	CRC	-0.385916	0.113944	406	47	0.00077698	0.0253766
Japan	split_40_after_fml_adj	Dorea formicigenerans	GCA_959017755.1	Disease	CRC	0.331356	0.139996	406	53	0.0184138	0.199421
Japan	split_41_after_fml_adj	Faecalibacterium prausnitzii_D	GCA_018063785.1	Disease	CRC	-0.951663	0.371427	406	278	0.0107672	0.140203
Japan	split_41_after_fml_adj	Faecalibacterium prausnitzii_D	GCA_958407035.1	Disease	CRC	-0.631954	0.258244	406	100	0.0148296	0.170331
Japan	split_43_after_fml_adj	Dorea formicigenerans	GCA_028725805.1	Disease	CRC	-0.315841	0.109674	406	41	0.00419284	0.0763126
Japan	split_43_after_fml_adj	Dorea formicigenerans	GCA_959017755.1	Disease	CRC	0.274265	0.127426	406	46	0.0319673	0.237555
Japan	split_43_after_fml_adj	Agathobacter faecis	GCA_958442515.1	Disease	CRC	-0.696133	0.27076	406	70	0.0105001	0.125691
Japan	split_43_after_fml_adj	Agathobacter faecis	GCA_958453505.1	Disease	CRC	-0.565831	0.24431	406	82	0.0210611	0.191543
Japan	split_44_after_fml_adj	Roseburia inulinivorans	GCA_030839265.1	Disease	CRC	-0.679615	0.289744	406	69	0.0194856	0.184241
Japan	split_44_after_fml_adj	Roseburia inulinivorans	GCF_001405535.1	Disease	CRC	0.498323	0.209518	406	55	0.0178553	0.173553
Japan	split_46_after_fml_adj	Roseburia inulinivorans	GCA_030839265.1	Disease	CRC	-0.647488	0.291228	406	73	0.0267536	0.24088
Japan	split_46_after_fml_adj	Roseburia inulinivorans	GCF_001405535.1	Disease	CRC	0.43556	0.169034	406	51	0.0103306	0.136526
Japan	split_46_after_fml_adj	Choladousia sp902363135	GCA_905196855.1	Disease	CRC	0.342056	0.146123	406	48	0.0197292	0.202591
Japan	split_46_after_fml_adj	Choladousia sp902363135	GCA_948443295.1	Disease	CRC	0.299383	0.127101	406	51	0.0189812	0.198187
Japan	split_47_after_fml_adj	Roseburia inulinivorans	GCA_030839265.1	Disease	CRC	-0.707147	0.295974	406	74	0.0173465	0.187201
Japan	split_47_after_fml_adj	Roseburia inulinivorans	GCF_001405535.1	Disease	CRC	0.527634	0.182923	406	45	0.00413291	0.0807949
Japan	split_47_after_fml_adj	Choladousia sp902363135	GCA_905196855.1	Disease	CRC	0.399301	0.147643	406	51	0.00713261	0.11762
Japan	split_47_after_fml_adj	Choladousia sp902363135	GCA_948443295.1	Disease	CRC	0.265692	0.115102	406	41	0.0214906	0.210807
Japan	split_47_after_fml_adj	Agathobacter faecis	GCA_958442515.1	Disease	CRC	-0.65192	0.280611	406	77	0.0206682	0.207116
Japan	split_47_after_fml_adj	Agathobacter faecis	GCA_958453505.1	Disease	CRC	-0.545684	0.249315	406	81	0.0291939	0.241762
Japan	split_49_before_fml_adj	Choladousia sp902363135	GCA_905196855.1	Disease	CRC	0.39499	0.148616	406	51	0.00817973	0.188324
Japan	split_49_before_fml_adj	Choladousia sp902363135	GCA_948443295.1	Disease	CRC	0.310182	0.120396	406	46	0.0103418	0.210312
Japan	split_49_after_fml_adj	Choladousia sp902363135	GCA_905196855.1	Disease	CRC	0.396424	0.148917	406	51	0.00807971	0.116943
Japan	split_49_after_fml_adj	Choladousia sp902363135	GCA_948443295.1	Disease	CRC	0.301632	0.120199	406	46	0.0124867	0.152993
Japan	split_50_after_fml_adj	Roseburia inulinivorans	GCA_959020405.1	Disease	CRC	-0.674816	0.314223	406	83	0.0323479	0.242359
Japan	split_50_after_fml_adj	Roseburia inulinivorans	GCF_001405535.1	Disease	CRC	0.570873	0.200635	406	54	0.00466472	0.0744253
Japan	split_51_before_fml_adj	Dorea formicigenerans	GCA_028725805.1	Disease	CRC	-0.328978	0.116975	406	47	0.00515942	0.162755
Japan	split_51_before_fml_adj	Dorea formicigenerans	GCA_959017755.1	Disease	CRC	0.343498	0.134319	406	50	0.0109152	0.213502
Japan	split_51_after_fml_adj	Dorea formicigenerans	GCA_028725805.1	Disease	CRC	-0.330094	0.117184	406	47	0.0050893	0.0835123
Japan	split_51_after_fml_adj	Dorea formicigenerans	GCA_959017755.1	Disease	CRC	0.337129	0.134267	406	50	0.0124367	0.14265
Japan	split_51_after_fml_adj	Dorea formicigenerans	GCF_003437395.1	Disease	CRC	0.293547	0.135995	406	50	0.0314829	0.246717
Japan	split_52_before_fml_adj	Dorea formicigenerans	GCA_028725805.1	Disease	CRC	-0.318878	0.112686	406	42	0.004892	0.167806
Japan	split_52_before_fml_adj	Dorea formicigenerans	GCF_003437395.1	Disease	CRC	0.348887	0.127339	406	51	0.00642142	0.19284
Japan	split_52_after_fml_adj	Agathobacter faecis	GCA_958442515.1	Disease	CRC	-0.890081	0.274915	406	76	0.00130562	0.0376293
Japan	split_52_after_fml_adj	Agathobacter faecis	GCA_958453505.1	Disease	CRC	-0.621316	0.255533	406	88	0.0154767	0.18087
Japan	split_52_after_fml_adj	Dorea formicigenerans	GCA_028725805.1	Disease	CRC	-0.319921	0.112825	406	42	0.00480686	0.0895324
Japan	split_52_after_fml_adj	Dorea formicigenerans	GCF_003437395.1	Disease	CRC	0.34792	0.127505	406	51	0.00663941	0.107286
Japan	split_52_after_fml_adj	Roseburia inulinivorans	GCA_030839265.1	Disease	CRC	-0.765392	0.29004	406	71	0.00864207	0.122597
Japan	split_52_after_fml_adj	Roseburia inulinivorans	GCF_001405535.1	Disease	CRC	0.480104	0.204741	406	52	0.0195185	0.20617
Japan	split_53_before_fml_adj	Dorea formicigenerans	GCA_028725805.1	Disease	CRC	-0.294274	0.110104	406	42	0.00783154	0.182386
Japan	split_53_before_fml_adj	Dorea formicigenerans	GCA_959017755.1	Disease	CRC	0.32872	0.135555	406	51	0.0157494	0.240671
Japan	split_53_after_fml_adj	Dorea formicigenerans	GCA_028725805.1	Disease	CRC	-0.296326	0.110341	406	42	0.00754277	0.103607
Japan	split_53_after_fml_adj	Dorea formicigenerans	GCA_959017755.1	Disease	CRC	0.317048	0.135304	406	51	0.0196073	0.182856
Japan	split_53_after_fml_adj	Roseburia inulinivorans	GCA_030839265.1	Disease	CRC	-0.763011	0.301966	406	75	0.0118949	0.135593
Japan	split_53_after_fml_adj	Roseburia inulinivorans	GCF_001405535.1	Disease	CRC	0.434154	0.201373	406	50	0.031682	0.240706
Japan	split_56_after_fml_adj	Dorea formicigenerans	GCA_028725805.1	Disease	CRC	-0.455333	0.115649	406	45	9.72307e-05	0.00496282
Japan	split_56_after_fml_adj	Dorea formicigenerans	GCA_959017755.1	Disease	CRC	0.292855	0.132657	406	48	0.0278384	0.232143
Japan	split_56_after_fml_adj	Choladousia sp902363135	GCA_905196855.1	Disease	CRC	0.287312	0.122823	406	50	0.0198147	0.182239
Japan	split_56_after_fml_adj	Choladousia sp902363135	GCA_948443295.1	Disease	CRC	0.294009	0.125762	406	51	0.0198891	0.182239
Japan	split_57_after_fml_adj	Dorea formicigenerans	GCA_028725805.1	Disease	CRC	-0.341867	0.109106	406	42	0.00185564	0.0433904
Japan	split_57_after_fml_adj	Dorea formicigenerans	GCA_959017755.1	Disease	CRC	0.312134	0.132062	406	48	0.0185785	0.181681
Japan	split_58_after_fml_adj	Dorea formicigenerans	GCA_028725805.1	Disease	CRC	-0.304205	0.116364	406	45	0.00928004	0.122396
Japan	split_58_after_fml_adj	Dorea formicigenerans	GCF_003437395.1	Disease	CRC	0.305214	0.138921	406	50	0.0285912	0.237287
Japan	split_58_after_fml_adj	Agathobacter faecis	GCA_958442515.1	Disease	CRC	-0.651691	0.273278	406	76	0.0175572	0.183075
Japan	split_58_after_fml_adj	Agathobacter faecis	GCA_958453505.1	Disease	CRC	-0.481888	0.219679	406	77	0.0288392	0.238389
Japan	split_59_after_fml_adj	Bacteroides thetaiotaomicron	GCA_024799685.1	Disease	CRC	-0.611924	0.26759	406	64	0.0227292	0.207136
Japan	split_59_after_fml_adj	Bacteroides thetaiotaomicron	GCF_025916335.1	Disease	CRC	0.528368	0.223613	406	76	0.0186116	0.191164
Japan	split_60_after_fml_adj	Roseburia inulinivorans	GCA_030839265.1	Disease	CRC	-0.692045	0.298089	406	73	0.020756	0.214049
Japan	split_60_after_fml_adj	Roseburia inulinivorans	GCF_001405535.1	Disease	CRC	0.649656	0.203419	406	54	0.00151592	0.0415114
Japan	split_61_before_fml_adj	Dorea formicigenerans	GCA_028725805.1	Disease	CRC	-0.327743	0.107207	406	42	0.00238455	0.107522
Japan	split_61_before_fml_adj	Dorea formicigenerans	GCA_959017755.1	Disease	CRC	0.360247	0.138042	406	50	0.00940179	0.207257
Japan	split_61_after_fml_adj	Dorea formicigenerans	GCA_028725805.1	Disease	CRC	-0.327753	0.10738	406	42	0.00242273	0.0594887
Japan	split_61_after_fml_adj	Dorea formicigenerans	GCA_959017755.1	Disease	CRC	0.353435	0.137685	406	50	0.0106217	0.138152
Japan	split_62_before_fml_adj	Dorea formicigenerans	GCA_028725805.1	Disease	CRC	-0.359946	0.107554	406	41	0.000895099	0.0698893
Japan	split_62_before_fml_adj	Dorea formicigenerans	GCA_959017755.1	Disease	CRC	0.335709	0.128484	406	49	0.0093165	0.202461
Japan	split_62_after_fml_adj	Dorea formicigenerans	GCA_028725805.1	Disease	CRC	-0.357269	0.107831	406	41	0.00100628	0.028222
Japan	split_62_after_fml_adj	Dorea formicigenerans	GCA_959017755.1	Disease	CRC	0.324002	0.128424	406	49	0.0120257	0.139727
Japan	split_63_before_fml_adj	Bacteroides thetaiotaomicron	GCA_024799685.1	Disease	CRC	-0.707934	0.274597	406	66	0.010291	0.19704
Japan	split_63_before_fml_adj	Bacteroides thetaiotaomicron	GCF_025916335.1	Disease	CRC	0.628808	0.224806	406	74	0.00540451	0.151367
Japan	split_63_after_fml_adj	Blautia_A intestinalis	GCA_958368645.1	Disease	CRC	0.424418	0.197848	406	84	0.0325408	0.223947
Japan	split_63_after_fml_adj	Blautia_A intestinalis	GCA_958432905.1	Disease	CRC	0.485657	0.171541	406	50	0.00487232	0.0750767
Japan	split_63_after_fml_adj	Bacteroides thetaiotaomicron	GCA_024799685.1	Disease	CRC	-0.708545	0.274899	406	66	0.0103098	0.118724
Japan	split_63_after_fml_adj	Bacteroides thetaiotaomicron	GCF_025916335.1	Disease	CRC	0.628729	0.22509	406	74	0.00546911	0.0792859
Japan	split_63_after_fml_adj	Dorea formicigenerans	GCA_028725805.1	Disease	CRC	-0.276166	0.110583	406	43	0.012913	0.13533
Japan	split_63_after_fml_adj	Dorea formicigenerans	GCF_020590275.1	Disease	CRC	-0.21027	0.0980931	406	41	0.0326692	0.2242
Japan	split_64_after_fml_adj	Fimenecus sp000432435	GCA_000432435.1	Disease	CRC	0.646396	0.29715	406	49	0.0301914	0.228565
Japan	split_64_after_fml_adj	Fimenecus sp000432435	GCA_958371595.1	Disease	CRC	-0.67806	0.281716	406	49	0.0165411	0.17293
Japan	split_65_after_fml_adj	Dorea formicigenerans	GCA_028725805.1	Disease	CRC	-0.278495	0.110477	406	42	0.0120953	0.150128
Japan	split_65_after_fml_adj	Dorea formicigenerans	GCA_959017755.1	Disease	CRC	0.295575	0.126344	406	48	0.0198037	0.197239
Japan	split_65_after_fml_adj	Choladousia sp902363135	GCA_905196855.1	Disease	CRC	0.345844	0.142956	406	47	0.0159981	0.173312
Japan	split_65_after_fml_adj	Choladousia sp902363135	GCA_948443295.1	Disease	CRC	0.288455	0.128001	406	50	0.0247666	0.214644
Japan	split_65_after_fml_adj	Roseburia inulinivorans	GCA_030839265.1	Disease	CRC	-0.735611	0.307154	406	82	0.017083	0.17729
Japan	split_65_after_fml_adj	Roseburia inulinivorans	GCF_001405535.1	Disease	CRC	0.446232	0.202055	406	51	0.0277779	0.232581
Japan	split_67_before_fml_adj	Dorea formicigenerans	GCA_028725805.1	Disease	CRC	-0.317368	0.108809	406	41	0.00373597	0.122372
Japan	split_67_before_fml_adj	Dorea formicigenerans	GCA_959017755.1	Disease	CRC	0.329265	0.12745	406	49	0.0101339	0.199369
Japan	split_67_after_fml_adj	Dorea formicigenerans	GCA_028725805.1	Disease	CRC	-0.318916	0.108911	406	41	0.00360402	0.0585222
Japan	split_67_after_fml_adj	Dorea formicigenerans	GCA_959017755.1	Disease	CRC	0.324304	0.127119	406	49	0.0111069	0.122474
Japan	split_68_after_fml_adj	Dorea formicigenerans	GCA_028725805.1	Disease	CRC	-0.386592	0.110078	406	41	0.00049551	0.0195314
Japan	split_68_after_fml_adj	Dorea formicigenerans	GCA_959017755.1	Disease	CRC	0.27807	0.127627	406	45	0.029932	0.249258
Japan	split_69_before_fml_adj	Dorea formicigenerans	GCA_028725805.1	Disease	CRC	-0.370501	0.110397	406	45	0.000865953	0.0724812
Japan	split_69_before_fml_adj	Dorea formicigenerans	GCA_959017755.1	Disease	CRC	0.390586	0.134178	406	50	0.00380434	0.130306
Japan	split_69_after_fml_adj	Dorea formicigenerans	GCA_028725805.1	Disease	CRC	-0.372023	0.110483	406	45	0.000832804	0.0297075
Japan	split_69_after_fml_adj	Dorea formicigenerans	GCA_959017755.1	Disease	CRC	0.384651	0.133469	406	50	0.00416529	0.0742914
Japan	split_71_after_fml_adj	Dorea formicigenerans	GCA_028725805.1	Disease	CRC	-0.299782	0.111479	406	44	0.00746354	0.112179
Japan	split_71_after_fml_adj	Dorea formicigenerans	GCA_959017755.1	Disease	CRC	0.313391	0.132562	406	47	0.0185504	0.193298
Japan	split_72_before_fml_adj	Dorea formicigenerans	GCA_028725805.1	Disease	CRC	-0.363373	0.115078	406	42	0.00171091	0.0919309
Japan	split_72_before_fml_adj	Dorea formicigenerans	GCA_959017755.1	Disease	CRC	0.309137	0.127215	406	47	0.0155357	0.234524
Japan	split_72_after_fml_adj	Dorea formicigenerans	GCA_028725805.1	Disease	CRC	-0.365497	0.115294	406	42	0.00164107	0.0419572
Japan	split_72_after_fml_adj	Dorea formicigenerans	GCA_959017755.1	Disease	CRC	0.299857	0.127	406	47	0.0187008	0.173052
Japan	split_72_after_fml_adj	Agathobacter faecis	GCA_958442515.1	Disease	CRC	-0.683673	0.266901	406	74	0.010787	0.126188
Japan	split_72_after_fml_adj	Agathobacter faecis	GCA_958453505.1	Disease	CRC	-0.555585	0.254018	406	85	0.029307	0.222755
Japan	split_72_after_fml_adj	Faecalibacterium prausnitzii_D	GCA_018063785.1	Disease	CRC	-0.931643	0.367921	406	271	0.0117172	0.133297
Japan	split_72_after_fml_adj	Faecalibacterium prausnitzii_D	GCA_958407035.1	Disease	CRC	-0.585599	0.257998	406	95	0.0237527	0.19383
Japan	split_72_after_fml_adj	Roseburia inulinivorans	GCA_030839265.1	Disease	CRC	-0.595313	0.240146	406	66	0.013588	0.146514
Japan	split_72_after_fml_adj	Roseburia inulinivorans	GCF_001405535.1	Disease	CRC	0.469569	0.207509	406	55	0.0241784	0.194232
Japan	split_72_after_fml_adj	Hominilimicola fabiformis	GCA_958423835.1	Disease	CRC	-0.622659	0.255278	406	129	0.0151563	0.152974
Japan	split_72_after_fml_adj	Hominilimicola fabiformis	GCA_958449625.1	Disease	CRC	-0.636892	0.268579	406	129	0.0181967	0.172903
Japan	split_73_before_fml_adj	Dorea formicigenerans	GCA_028725805.1	Disease	CRC	-0.370339	0.115333	406	46	0.0014292	0.092469
Japan	split_73_before_fml_adj	Dorea formicigenerans	GCA_959017755.1	Disease	CRC	0.310329	0.128463	406	45	0.0161504	0.240619
Japan	split_73_after_fml_adj	Dorea formicigenerans	GCA_028725805.1	Disease	CRC	-0.378592	0.115872	406	46	0.00117937	0.0305622
Japan	split_73_after_fml_adj	Dorea formicigenerans	GCA_959017755.1	Disease	CRC	0.288793	0.12862	406	45	0.0252928	0.199855
Japan	split_73_after_fml_adj	Avimicrobium caecorum	GCA_900762305.1	Disease	CRC	-0.449891	0.209266	406	70	0.0321661	0.22535
Japan	split_73_after_fml_adj	Avimicrobium caecorum	GCA_905187875.1	Disease	CRC	0.319724	0.126634	406	63	0.0119623	0.13018
Japan	split_73_after_fml_adj	Roseburia inulinivorans	GCA_030839265.1	Disease	CRC	-0.608497	0.284365	406	67	0.0329716	0.228338
Japan	split_73_after_fml_adj	Roseburia inulinivorans	GCA_959020405.1	Disease	CRC	-0.68924	0.318425	406	80	0.031015	0.221798
Japan	split_74_after_fml_adj	Dorea formicigenerans	GCA_028725805.1	Disease	CRC	-0.290537	0.113251	406	43	0.0106685	0.119938
Japan	split_74_after_fml_adj	Dorea formicigenerans	GCF_003437395.1	Disease	CRC	0.277825	0.129993	406	51	0.033185	0.236406
Japan	split_74_after_fml_adj	Roseburia inulinivorans	GCA_030839265.1	Disease	CRC	-0.666092	0.296578	406	74	0.0252539	0.199308
Japan	split_74_after_fml_adj	Roseburia inulinivorans	GCF_001405535.1	Disease	CRC	0.467277	0.202751	406	53	0.0216956	0.181547
Japan	split_75_before_fml_adj	Dorea formicigenerans	GCA_028725805.1	Disease	CRC	-0.315155	0.116842	406	43	0.00728599	0.202751
Japan	split_75_before_fml_adj	Dorea formicigenerans	GCA_959017755.1	Disease	CRC	0.355136	0.131602	406	49	0.00725835	0.202751
Japan	split_75_after_fml_adj	Dorea formicigenerans	GCA_028725805.1	Disease	CRC	-0.317779	0.117067	406	43	0.00692463	0.100647
Japan	split_75_after_fml_adj	Dorea formicigenerans	GCA_959017755.1	Disease	CRC	0.344546	0.131357	406	49	0.00904987	0.12282
Japan	split_78_before_fml_adj	Dorea formicigenerans	GCA_028725805.1	Disease	CRC	-0.32185	0.113866	406	44	0.0049403	0.159429
Japan	split_78_before_fml_adj	Dorea formicigenerans	GCA_959017755.1	Disease	CRC	0.415028	0.134423	406	47	0.00215886	0.109079
Japan	split_78_after_fml_adj	Choladousia sp902363135	GCA_905196855.1	Disease	CRC	0.506665	0.142326	406	46	0.000415617	0.0143358
Japan	split_78_after_fml_adj	Choladousia sp902363135	GCA_948443295.1	Disease	CRC	0.294045	0.125808	406	49	0.0199186	0.187228
Japan	split_78_after_fml_adj	Dorea formicigenerans	GCA_028725805.1	Disease	CRC	-0.329352	0.114282	406	44	0.00416568	0.069521
Japan	split_78_after_fml_adj	Dorea formicigenerans	GCA_959017755.1	Disease	CRC	0.395543	0.134481	406	47	0.00345887	0.0623645
Japan	split_79_after_fml_adj	Dorea formicigenerans	GCA_028725805.1	Disease	CRC	-0.287779	0.104263	406	43	0.00604355	0.0968918
Japan	split_79_after_fml_adj	Dorea formicigenerans	GCA_959017755.1	Disease	CRC	0.316781	0.135738	406	51	0.0201028	0.185771
Japan	split_80_before_fml_adj	Choladousia sp902363135	GCA_905196855.1	Disease	CRC	0.393311	0.147793	406	51	0.00809826	0.21832
Japan	split_80_before_fml_adj	Choladousia sp902363135	GCA_948443295.1	Disease	CRC	0.314779	0.122003	406	51	0.0102318	0.220925
Japan	split_80_after_fml_adj	Roseburia inulinivorans	GCA_030839265.1	Disease	CRC	-0.804104	0.297489	406	76	0.00716504	0.108514
Japan	split_80_after_fml_adj	Roseburia inulinivorans	GCF_001405535.1	Disease	CRC	0.439173	0.19493	406	51	0.0248016	0.212065
Japan	split_80_after_fml_adj	Choladousia sp902363135	GCA_905196855.1	Disease	CRC	0.393132	0.14839	406	51	0.00838518	0.117745
Japan	split_80_after_fml_adj	Choladousia sp902363135	GCA_948443295.1	Disease	CRC	0.297685	0.121958	406	51	0.0150843	0.160638
Japan	split_81_after_fml_adj	Faecalibacterium prausnitzii_D	GCA_018063785.1	Disease	CRC	-1.0039	0.359799	406	275	0.00552021	0.0951355
Japan	split_81_after_fml_adj	Faecalibacterium prausnitzii_D	GCA_958407035.1	Disease	CRC	-0.605136	0.251687	406	94	0.0166565	0.179094
Japan	split_82_before_fml_adj	Dorea formicigenerans	GCA_028725805.1	Disease	CRC	-0.285453	0.110005	406	44	0.00980857	0.202002
Japan	split_82_before_fml_adj	Dorea formicigenerans	GCA_959017755.1	Disease	CRC	0.404255	0.136465	406	48	0.00323504	0.123312
Japan	split_82_after_fml_adj	Dorea formicigenerans	GCA_028725805.1	Disease	CRC	-0.290024	0.110263	406	44	0.00886047	0.120225
Japan	split_82_after_fml_adj	Dorea formicigenerans	GCA_959017755.1	Disease	CRC	0.391208	0.136418	406	48	0.0043533	0.0869459
Japan	split_83_after_fml_adj	Roseburia inulinivorans	GCA_030839265.1	Disease	CRC	-0.743919	0.297064	406	74	0.0126688	0.152271
Japan	split_83_after_fml_adj	Roseburia inulinivorans	GCF_001405535.1	Disease	CRC	0.663203	0.208646	406	57	0.00159495	0.0408811
Japan	split_83_after_fml_adj	Dorea formicigenerans	GCA_028725805.1	Disease	CRC	-0.285443	0.10735	406	41	0.0081521	0.115217
Japan	split_83_after_fml_adj	Dorea formicigenerans	GCF_003437395.1	Disease	CRC	0.326197	0.13523	406	53	0.0163076	0.170424
Japan	split_83_after_fml_adj	Bacteroides thetaiotaomicron	GCA_024799685.1	Disease	CRC	-0.598524	0.277425	406	66	0.0315674	0.244798
Japan	split_83_after_fml_adj	Bacteroides thetaiotaomicron	GCF_025916335.1	Disease	CRC	0.559799	0.222376	406	70	0.0122139	0.150206
Japan	split_84_after_fml_adj	Dorea formicigenerans	GCA_028725805.1	Disease	CRC	-0.292258	0.116673	406	47	0.0126441	0.158374
Japan	split_84_after_fml_adj	Dorea formicigenerans	GCA_959017755.1	Disease	CRC	0.377211	0.13608	406	50	0.00583203	0.101544
Japan	split_85_after_fml_adj	Dorea formicigenerans	GCA_028725805.1	Disease	CRC	-0.26095	0.114006	406	42	0.0226041	0.212461
Japan	split_85_after_fml_adj	Dorea formicigenerans	GCA_959017755.1	Disease	CRC	0.322847	0.134811	406	47	0.0170886	0.183196
Japan	split_87_after_fml_adj	Phascolarctobacterium faecium	GCA_023406365.1	Disease	CRC	-0.605733	0.256881	406	48	0.0188531	0.185901
Japan	split_87_after_fml_adj	Phascolarctobacterium faecium	GCF_024463275.1	Disease	CRC	0.660088	0.233163	406	46	0.00487425	0.0875092
Japan	split_90_after_fml_adj	Faecalibacterium prausnitzii_D	GCA_018063785.1	Disease	CRC	-1.01193	0.375558	406	272	0.00734702	0.111377
Japan	split_90_after_fml_adj	Faecalibacterium prausnitzii_D	GCA_958407035.1	Disease	CRC	-0.610561	0.25037	406	89	0.0151771	0.163188
Japan	split_90_after_fml_adj	Hominilimicola fabiformis	GCA_958423835.1	Disease	CRC	-0.6975	0.277812	406	140	0.0124431	0.143974
Japan	split_90_after_fml_adj	Hominilimicola fabiformis	GCA_958449625.1	Disease	CRC	-0.730388	0.276106	406	136	0.00848314	0.118531
Japan	split_92_after_fml_adj	Faecalibacterium prausnitzii_D	GCA_018063785.1	Disease	CRC	-0.839567	0.311771	406	269	0.00738125	0.10311
Japan	split_92_after_fml_adj	Faecalibacterium prausnitzii_D	GCA_958407035.1	Disease	CRC	-0.610001	0.24911	406	93	0.0147647	0.159499
Japan	split_93_after_fml_adj	Roseburia inulinivorans	GCA_030839265.1	Disease	CRC	-0.68165	0.295756	406	72	0.0216908	0.194661
Japan	split_93_after_fml_adj	Roseburia inulinivorans	GCF_001405535.1	Disease	CRC	0.533075	0.193018	406	48	0.00601353	0.0914127
Japan	split_93_after_fml_adj	Dorea formicigenerans	GCA_028725805.1	Disease	CRC	-0.253012	0.112067	406	45	0.0245037	0.209909
Japan	split_93_after_fml_adj	Dorea formicigenerans	GCA_959017755.1	Disease	CRC	0.36298	0.140357	406	54	0.0100587	0.120562
Japan	split_94_after_fml_adj	Agathobacter faecis	GCA_958442515.1	Disease	CRC	-0.660435	0.27143	406	70	0.0154047	0.168646
Japan	split_94_after_fml_adj	Agathobacter faecis	GCA_958453505.1	Disease	CRC	-0.682522	0.261804	406	90	0.00947556	0.127473
Japan	split_96_before_fml_adj	Dorea formicigenerans	GCA_028725805.1	Disease	CRC	-0.370171	0.114037	406	43	0.00126847	0.0937773
Japan	split_96_before_fml_adj	Dorea formicigenerans	GCA_959017755.1	Disease	CRC	0.385558	0.131828	406	49	0.00364356	0.140579
Japan	split_96_after_fml_adj	Dorea formicigenerans	GCA_028725805.1	Disease	CRC	-0.373507	0.114166	406	43	0.00116216	0.032645
Japan	split_96_after_fml_adj	Dorea formicigenerans	GCA_959017755.1	Disease	CRC	0.37418	0.131168	406	49	0.00456016	0.0814314
Japan	split_97_after_fml_adj	Bacteroides cellulosilyticus	GCA_023440245.1	Disease	CRC	0.580038	0.258215	406	63	0.0252272	0.202118
Japan	split_97_after_fml_adj	Bacteroides cellulosilyticus	GCA_958428945.1	Disease	CRC	0.52562	0.23357	406	59	0.0249681	0.201764
Japan	split_99_before_fml_adj	Choladousia sp902363135	GCA_905196855.1	Disease	CRC	0.378711	0.148354	406	51	0.0110572	0.215162
Japan	split_99_before_fml_adj	Choladousia sp902363135	GCA_948443295.1	Disease	CRC	0.316486	0.129909	406	52	0.0152761	0.236279
Japan	split_99_after_fml_adj	Dorea formicigenerans	GCA_028725805.1	Disease	CRC	-0.28981	0.10915	406	42	0.00824367	0.126403
Japan	split_99_after_fml_adj	Dorea formicigenerans	GCA_959017755.1	Disease	CRC	0.320151	0.140922	406	52	0.0236277	0.205321
Japan	split_99_after_fml_adj	Choladousia sp902363135	GCA_905196855.1	Disease	CRC	0.377907	0.14905	406	51	0.0116107	0.148458
Japan	split_99_after_fml_adj	Choladousia sp902363135	GCA_948443295.1	Disease	CRC	0.304286	0.130311	406	52	0.0200328	0.194424

## Sheet: Table S8
Strain	Type	Species	fliP	cps4J	cps4L	gmd	htpB	katA	glf	clpP	cps4I	pseB	rfaD	galE	cps4E	bsh
GCA_905187875.1	risk	Avimicrobium_caecorum	1	0	0	0	0	0	0	0	0	0	0	0	0	0
GCA_024799685.1	protect	Bacteroides_thetaiotaomicron	0	1	1	1	1	1	0	0	0	0	0	0	0	0
GCF_025916335.1	risk	Bacteroides_thetaiotaomicron	0	1	0	1	1	1	1	0	0	0	0	0	0	0
GCA_028725805.1	protect	Dorea_formicigenerans	0	0	0	0	1	0	1	1	0	0	0	0	0	0
GCA_959017755.1	risk	Dorea_formicigenerans	0	0	0	0	1	0	1	1	0	0	0	0	0	0
GCF_003437395.1	risk	Dorea_formicigenerans	0	0	0	0	1	0	1	1	1	0	0	0	0	0
GCA_958371595.1	protect	Fimenecus_sp000432435	0	1	1	0	0	0	0	1	0	0	0	0	0	0
GCA_000432435.1	risk	Fimenecus_sp000432435	0	1	1	0	0	0	0	1	0	0	0	0	0	0
GCA_023406365.1	protect	Phascolarctobacterium_faecium	0	0	0	0	0	0	1	0	0	0	0	0	0	0
GCF_024463275.1	risk	Phascolarctobacterium_faecium	0	0	0	1	1	0	0	0	1	1	1	0	0	0
GCA_030839265.1	protect	Roseburia_inulinivorans	0	0	0	0	1	0	0	0	0	0	0	1	0	0
GCA_959020405.1	protect	Roseburia_inulinivorans	0	0	0	0	1	0	0	0	0	0	0	1	1	1
GCF_001405535.1	risk	Roseburia_inulinivorans	0	0	0	0	1	0	1	1	1	0	0	1	1	1

## Sheet: Table S9
Strain	Type	Species	ACI-1	ErmF	ErmG	aadS	adeF	dfrF	nimJ	qacG	tet(36)	tet(40)	tet(O)	tet(Q)	tet(W)	vanG	vanT gene in vanC cluster	vanT gene in vanG cluster	vanW gene in vanG cluster	vanW gene in vanI cluster	vanXY gene in vanG cluster	vanY gene in vanA cluster	vanY gene in vanB cluster
GCA_900762305.1	protect	Avimicrobium_caecorum	0	0	0	0	0	0	1	0	0	0	0	0	0	1	0	0	1	0	0	1	1
GCA_905187875.1	risk	Avimicrobium_caecorum	0	0	0	0	0	0	1	0	0	0	0	0	0	1	0	0	1	0	0	1	1
GCA_024799685.1	protect	Bacteroides_thetaiotaomicron	0	1	1	1	0	0	0	0	0	0	0	1	0	0	0	0	0	0	0	0	0
GCF_025916335.1	risk	Bacteroides_thetaiotaomicron	0	0	0	0	1	0	0	0	0	0	0	1	0	0	0	1	0	0	0	0	0
GCA_028725805.1	protect	Dorea_formicigenerans	0	0	0	0	0	0	0	0	1	0	0	0	0	0	0	1	0	1	0	0	0
GCA_959017755.1	risk	Dorea_formicigenerans	0	0	0	0	0	0	0	0	1	0	0	0	0	0	0	1	0	1	0	0	0
GCF_003437395.1	risk	Dorea_formicigenerans	0	0	0	0	0	1	0	0	1	1	1	0	0	0	0	1	0	1	0	0	0
GCA_958371595.1	protect	Fimenecus_sp000432435	0	0	0	0	0	0	0	0	0	0	0	0	0	1	0	1	0	0	0	0	1
GCA_000432435.1	risk	Fimenecus_sp000432435	0	0	0	0	0	0	0	0	0	0	0	0	0	1	0	1	0	0	0	0	1
GCA_023406365.1	protect	Phascolarctobacterium_faecium	0	0	0	0	1	0	0	1	0	0	0	0	0	0	0	1	0	0	0	0	0
GCF_024463275.1	risk	Phascolarctobacterium_faecium	1	0	0	0	1	0	0	1	0	0	0	0	1	0	0	1	0	0	0	0	0
GCA_030839265.1	protect	Roseburia_inulinivorans	0	0	0	0	0	0	0	0	1	0	0	0	0	0	0	1	0	1	0	0	1
GCA_959020405.1	protect	Roseburia_inulinivorans	0	0	0	0	0	0	0	0	1	0	0	0	0	0	0	1	0	1	0	0	1
GCF_001405535.1	risk	Roseburia_inulinivorans	0	0	0	0	0	0	0	0	1	0	0	0	1	0	0	1	0	1	0	0	1
GCA_900753835.1	protect	Vescimonas_sp900555735	0	0	0	0	0	0	0	0	0	0	0	0	0	1	1	1	0	0	1	0	1
GCA_958419845.1	risk	Vescimonas_sp900555735	0	0	0	0	0	0	0	0	0	0	0	0	0	0	1	0	0	0	0	0	1

[truncated: 5 more sheets: Table S10, Table S11, Table S12, Table S13, Table S14]
